# Supplementary material for: Identification of the shared gene signatures and pathways between sarcopenia and type 2 diabetes mellitus
Source: PLoS One. 2022 Mar 10;17(3):e0265221. doi: 10.1371/journal.pone.0265221 (PMC8912249; doi:10.1371/journal.pone.0265221)
Supplement: S1 Table — (XLSX) [file pone.0265221.s003.xlsx]

## Sheet: Sheet1
S2 Table. Differentially expressed genes.
Sarcopenia	Myoblast	Myotube	Sarcopenia AND Myoblast	Sarcopenia AND Myotube	Sarcopenia AND Myoblast AND Myotube
PRPF18	LAMB2	PDCD4	LAMB2	NMRK1	LXN
DDN	SRC	TMEM260	NDRG1	CCDC71	CIB2
CDK5RAP1	USP12	SNORD99	PNPLA6	PPP4R3A	PEA15
SYMPK	CERS2	MRS2	ELL2	PLCB1	KANK2
FHIT	IFFO2	MIR221	TBCA	RNF10	FGD1
RBCK1	NDRG1	PMS2P5	GAS6	ZMYND8	NMRK1
POM121L9P	SDHAP2	RNVU1-7	GRN	ADARB1	PLCB1
BICC1	DNASE1L1	HOXB6	FGL2	BCAT1	SEMA4G
SAE1	NPIPB12	RNU1-3	EXOC2	FAM20B	ADARB1
ASMTL-AS1	SAP30BP	HLA-DMA	ANXA10	C16orf70	UPF3A
SUSD4	TSG101	NMRK1	LXN	SEMA4G	CSTB
COLGALT1	ZFYVE26	ZNF880	CRIP2	OXCT2	COL3A1
ADARB1	LZTR1	TANK	CORO2B	UPF3A	CD99
TAF10	LRRC28	BGN	CIB2	LXN	ETV3
FGF16	POLR1D	GK	IGFBP7	GPATCH2	FJX1
FUS	BPTF	SC5D	AHNAK	DDX6
CSTF3	PHF12	THNSL2	LRP10	ARPC3
TPPP	RNF146	RNA5S9	SFPQ	DHRS3
CDH3	TTC27	PRMT6	SNRNP35	ARPC1B
AQP9	SEC22B	ZHX3	ADRA2A	LRRN3
CD74	ABTB1	MYO3B	ZBTB25	TSFM
GYG2	GGA2	LOC440311	LPCAT1	CSTB
PDK3	CROCCP2	EIF2S3	DMWD	ZDHHC6
SULT1A2	HIST1H1C	LTBP4	ATP9A	ADGRA2
APOL2	AGRN	FIP1L1	EHBP1L1	EIF4E2
MANF	CCNC	SNORD3C	PRMT1	IFT22
SLC17A1	NCOR2	GBA2	DSCAM	ZDHHC3
DDX23	KIAA0355	DHRS7	MGAT4B	PEA15
CD3E	SPEN	LOC653071	PEA15	SYMPK
CMC4	C5orf46	ITGA2	PLXNA3	AOC4P
IRF4	METTL7A	SLC26A4-AS1	VAMP2	IFI35
CDC42	ULBP1	FNBP4	KANK2	TCF20
FAR2	TAOK2	LAMA4	SNN	NINL
ARHGEF28	RNU6-1	MAP3K14	MAPK8IP3	LLGL1
HLA-DOB	BEND6	ZNF14	EIF3E	TMEM33
TM7SF2	TSC22D3	UBE2E1	EPN1	KANK2
NPY6R	SETD1B	TMEM9B	NUDT11	ZNF286A
MAPRE3	ALDH9A1	LOC392787	HIF1AN	MEIS2
MS4A1	ZNF69	F2RL2	HDAC7	TLK2
POLG	AKR1C3	TCAF1	ZNF334	CD99
IFNAR2	FKBP15	ACACA	DHX34	CIB2
ZNF334	THNSL2	WRAP53	CDKN2B	ELF1
CCDC68	BZW2	DONSON	DNAJB1	FJX1
HDLBP	NAA15	TBC1D19	PIK3R2	INHBB
MBD2	RNU6-15P	CCDC71	TLE5	PDK2
TNFRSF13B	PSMC6	TOR3A	STX4	CARD8
APOL3	MYO1C	PPP4R3A	PIEZO1	ETV3
GABARAPL1	ZNF609	FANCB	CCNJL	USP36
SPRING1	HSPG2	BMP2K	LAP3	ATXN3
HIF3A	SLC12A4	TRUB1	RBP1	MRTFB
ZKSCAN7	ATXN7L3	MYC	HSPB1	PIH1D1
EMILIN1	SYDE1	LGALS9B	FGD1	COL3A1
PKP1	GK	CD27-AS1	PXDC1	RHOBTB1
FKTN	CHEK2P1	SLU7	MRPS18C	FGD1
TESK1	MFSD11	CDC42EP3	PPM1G
DLG4	LOC644936	RNVU1-18	NMRK1
RNF39	TMEM80	NCR3LG1	ATG9A
F10	SSH1	RNF146	TESK1
CHI3L2	POLR1E	ITPRID2	PHLDA1
TOMM40	ATP13A2	GNPNAT1	KIF3C
FAM124B	MKLN1	CLTCL1	CYB561
B3GALT4	EHMT2	PLCB1	MRPL22
UNC5C	HEXA	CTSK	PPP1R13L
SIX1	RIC8A	STK26	IKZF3
NRG2	FAM92A	THOC3	ZMYM3
EXO5	FAM8A1	RNF10	DAG1
MRPL40	THADA	HYKK	USP4
CCR5	LRRFIP1	ARPC3P5	INF2
UPK1B	STK40	SCLT1	SNX19
ZNF236	RPL36A	CC2D1B	CEP70
SLC4A1	PACSIN2	PIGN	CDCP1
ANGPTL4	TOB2	ZMYND8	GNB2
UBL5	NLGN1	ECSIT	PSD3
GNB2	NOP16	ADARB1	MSN
CPT2	ZNF248	MBD4	CTDSP1
FBXW2	PNPLA6	RNFT1	PLCB1
DHX9	CXCL6	CTSO	RBM4B
FOXJ2	NR1H2	TRIO	RBM42
LAIR2	ELL2	CBFA2T2	DDAH2
SLC5A2	NAA20	C19orf25	PARP16
CCDC106	TEKT4P2	PFN2	ARL6IP4
BNIP1	AAMP	TENT4B	TLN1
SRM	LAMA4	CSAD	SUN2
ACLY	LOC641746	ANKRD44	RAB8B
FIS1	NAXD	FAM200A	S100A13
FXR2	TBCA	LMNB1	CDK5RAP2
RBP1	PPP1R3C	AHI1	SEMA4G
PAXBP1	C14orf93	PDGFRA	DYNLL1
RPS10	GIPC1	ARL3	SLC25A6
TMEM115	DHRS1	UBE2E2	ZNF175
KCNK2	HMBS	ADAMTSL1	NIP7
ELMO1	BEX1	GLMN	AKT1
PEAK1	KIAA0556	BCAT1	CTNNAL1
PLA1A	NHS	MAP1S	ADARB1
SAA3P	GSN	GRAMD4	DDX18
TRMT2B	TK2	PINX1	UPF3A
PPP2R1A	ATP23	SNORA67	PARVA
TCN1	POLM	CAPG	SPARC
SH3BGRL3	CLDN15	FKBP5	ERCC3
MRPL24	FOXN3	FAM20B	PCGF2
SAFB2	PLXNB2	CXCL6	UCKL1
ACRV1	SPATA2	GRIPAP1	DKFZP586I1420
POR	NAE1	DPYSL3	ZNF549
NUP62CL	PSMB8	SNORA62	CSTB
HLA-E	HIST2H4A	SNORA80A	EPHB4
LIG4	PDSS1	HLA-DRA	FBXO7
NIPBL	GAS6	P3H4	DACT1
CD1A	PENK	HMGCR	TPMT
NUDT11	CSTF2T	E2F5	P4HB
HNRNPF	GNB5	C16orf70	COL3A1
AP1AR	ZNF385D	SF3A2	FMO6P
ZNF286A	SNRNP40	FBXL19-AS1	RRP1
HDHD3	TOMM34	PFN4	COMT
PSG9	HERC2	LRRC1	MFGE8
RBM48	RASSF7	DYNC1I2	FXR2
GPR18	VCL	FAM241A	SVEP1
ZNF442	ING4	SEMA4G	CSTF3
NEUROD4	USF2	UBP1	MAPKAPK5-AS1
SIGLEC5	NIPAL3	FMOD	PKP1
CDKN2C	PRMT2	IFITM1	ZNF146
AQP5	NPC1	ZNF432	NUCB1
USP4	SLK	ZC3H7A	MED31
ELAVL3	ZNF593	NFKBIZ	EXTL2
C11orf24	ADSSL1	TEKT4P1	RXRA
CD69	IMP4	EBPL	SNTA1
KLHL11	RPL36AP44	FAM126A	F10
PXDC1	CYP11A1	DUSP19	FOXJ2
SNRPC	FAM214B	ORC2	CLTB
GPX4	RTCB	ZNF23	YEATS2
PPP5C	EBPL	SLIT3	AP2M1
SND1	TIAM2	TBC1D25	PSG6
ZNF365	DPY19L3	PDE4B	CD99
PGBD5	OXSR1	FAM180A	MTM1
ISG20L2	KLC1	NOC2LP2	NEFM
GABRA2	ARHGDIA	HEBP2	ETV3
ELL2	PDE7B	TSPAN12	DCAF4
PIK3R2	RARRES1	OXCT2	TRIM52
PLPPR1	PSMB1	STC2	NTM
HAUS5	KAZN	ARFGAP1	PTGES
PPP1R14B	LARP4B	EBF3	PDLIM2
HCFC1R1	PPP2CB	ZADH2	PRSS12
RPS4Y1	ID3	CYP26B1	RPL29
CNTNAP3P2	CHPF	MEIS3	TUBA1B
PIK3C2G	POLR1C	TERF1P3	ZNF91
PRR36	PPIAP35	JUN	HNRNPU
TNFRSF12A	TXNIP	RHOT1	WDR55
BMERB1	MBOAT1	UPF3A	FJX1
MTHFD1	GRN	HOXB2
PRPH	TBC1D9B	LOC729217
TAS2R13	GORASP1	MRPL28
CHRNA5	SAMD15	SEC22B
GUK1	FGL2	RNF44
LSM14B	NOL12	RNU4ATAC
TCF21	ANKZF1	PPM1K
DLEU1	RAB5B	RNU1-28P
KCNC3	METTL7B	NKAPD1
SNTA1	MAVS	LYSMD3
AKR1C4	EXOC2	WDR47
H4C4	TMTC3	AGO3
HLA-DRB6	LACC1	PTK2B
LLGL1	TSEN2	LMOD3
FGD1	ANXA10	LXN
SLC17A9	ETFB	DDX11
TTI2	C11orf68	ZNF268
HLA-A	LINC00205	COG7
WRN	IL1R1	WARS
UTP20	STC2	ALDH1A3
LTF	CADPS2	SPG21
POP1	AHNAK2	MTFMT
COL6A2	PACS1	LPAR6
FBXO17	ACOT4	VRK2
PRSS16	LINC00294	PARPBP
RBMS2	DHRS7	UGCG
STAT4	LXN	MAGED4
HOXA2	PLA2G4A	ENTPD5
C12orf4	CRIP2	NXPE3
MYRF	IDH3A	TBC1D32
IL12B	SS18L2	RNU4-1
LRTM1	RNF103	SDHAP2
UTP18	SH3BP5L	ZNF773
MIEF1	ZNF550	C2orf92
DLG5	SEH1L	MMUT
HMGN5	UNC13B	CCDC127
ZNF671	PKD2	LEO1
CD1E	SLC4A2	FBXO45
SRD5A1	KCNMB3	TUSC1
FMO4	ZNF594	NFIB
PI15	KIAA1324	ZC3H8
NUPR1	SETD4	HYLS1
SCN2A	IFT74	PRMT2
S100A6	SCARNA9	TRIP4
NPAT	STAG3L3	TANC2
PHC1	ARHGEF1	COG5
TMEM33	NPM1P25	ACKR3
MYNN	CORO2B	PPP2CB
MPG	PATE3	GLYR1
ISL1	SF3A3	RNF170
BCKDHB	TMBIM1	TMEM117
PTPN1	HNRNPA3	RPL7P57
TPM2	CTBP2P4	PLA2G4A
PEX10	PPP1CC	NDUFA10
CLEC1A	CIB2	ADIPOR1
EVI5	CTSK	TMEM100
TRMO	POFUT1	LENG1
ANAPC5	IGFBP7	TEFM
CYP2A6	LRRC8A	PDGFRL
RBMS3	AHNAK	DIPK2A
RPL12	APBB3	PCDHB9
KCNJ3	APP	DYNC2LI1
DLEC1	LOC729217	ZNF213
TNFRSF11A	LRP10	PRKRIP1
CGA	MVK	UBA6
ASF1B	DGCR2	TSNAX
ATP6V1E1	PGM1	SRSF3
KCTD2	SLC8B1	DNAH6
TRPC6	RPL36AP37	XPO7
C16orf70	RELA	SNAPC1
PINK1	RPL23AP57	ZNF490
GPR19	PRKD2	CREM
MCM10	RPL17P25	F2RL1
H3C6	GUSBP4	EPHA2
ULK1	NDUFAF5	GPATCH2
ELF1	YPEL3	ZNF652
HNRNPUL2	EXD2	RAB6A
GPX1	ZNF346	CNIH1
YWHAE	PTPRM	DDX6
ZNF212	STEAP1B	ARPC3
CHODL	PRR5L	PCTP
CA11	EPHA2	RYBP
L3MBTL1	RBM20	CFAP74
SFT2D2	ZNF707	PMS2
EHMT1	ADCK2	CCBE1
HTN1	SFPQ	RETREG2
BCL7C	COA8	DHRS4L2
CCNJL	SNRNP35	HINT2
PCDHGB6	RNF170	KRTAP1-5
ZNF175	PTGER2	STEAP1B
CAMKMT	PMPCB	SNORD3D
ACP3	SNORD68	UBALD2
SLC37A1	WDSUB1	RINT1
ABHD17A	LMF2	KPNA3
CLCN5	ADRA2A	APP
ATAD5	ZBTB25	LOC730183
SLC39A14	LYPLA1	EPG5
TUFM	SLC6A10P	ADA2
FABP2	PIP5K1C	ZNF706
MYO1F	MOXD1	WTAP
HS6ST1	ELMO2	COA8
DRP2	2021-03-04	C1orf162
PLAU	ANKRD13C	LEP
INSL3	RYBP	TMED2
CLUL1	LPCAT1	PRRX2
NR4A3	DMWD	CSGALNACT2
LINC00837	UBL4A	R3HDM1
PHLDA1	EIF4ENIF1	VWCE
ANKRD11	HNRNPA1P53	PPP2R5E
MPO	LSM8	RNPS1P1
P2RX7	SPTAN1	TMEM189-UBE2V1
MCOLN3	SSR1	PPM1A
PTMS	BFAR	SEC13
CLCA4	TAGLN2	SETD9
ZNF646	C2orf27A	GALK1
TGOLN2	PPP1R3F	PLA2G4C
MOSPD2	RPL12P6	TMEM17
NDRG1	XRCC2	LOC728877
NAB1	ZMIZ2	ZNF320
IL18RAP	NUDT18	MEGF9
SMARCD1	ATP9A	BPGM
LGALS14	ATG16L1	ARF6
SMARCAL1	ZNF564	GDF11
DGLUCY	HSPD1P5	PARP12
ASAP1-IT1	PDZRN3	COMTD1
PRR3	EHBP1L1	NOTCH2NLA
CD200	RNF113A	QARS
ZFYVE9	PRMT1	FBLN5
ZIC3	PRMT3	HINT3
RPN1	SOGA1	ZNF543
SPATA20	ZNF419	HNRNPA3
SURF2	HNRNPA1	LRRC58
MLXIPL	MRPL1	LRRC2
RGS17	C12orf49	BID
PDGFRB	BCAP31	DHRS3
APOD	TIMP2	TMEM39A
SMIM14	DSCAM	CSDE1
SLC25A6	DHX33	PACS2
CD80	MMP2	ARPC1B
OR7E156P	C20orf194	MEST
ITM2C	DIO2	RNU1-1
FCGR1B	ATXN2	RASA1
FBXO42	DNAJB6	RCC2
ZYX	ZFHX3	EID1
LOC101929550	RTL8B	FAM133B
FAM135A	EVL	FBXO4
TCF20	SCHIP1	LITAF
SEMA4D	C1QBP	PIR
KLHL29	MED15	RCAN2
ROCK2	PCYOX1	LRRN3
CDC42BPA	AKAP17A	ATG16L1
ERP29	TNS1	TSFM
PROX1	IFT172	GOLPH3
KIF1C	AASS	NOC2L
GPA33	EPSTI1	LIFR
MEG3	MGAT4B	RBMY2FP
ZNF430	FAM219B	LOC728825
ZNF211	COX5A	FAAP100
MTMR2	LRRC8D	TRIM13
EDDM3A	PEA15	NUP160
ZBTB44	PRSS23	IL6ST
SERPINB2	DCAF13P3	UPK3BL1
SLC18A1	RPL14P1	PFDN6
SERPINI2	KLK3	PIK3CB
RFXANK	UBE2HP1	FMC1
CNR1	MRPL3	ZC3H12B
CCAR2	BCL9L	CSTB
TFDP3	TPRA1	LPCAT2
MAGEL2	RPF2	RPS6KB2
ZNF141	TFB2M	DDX60L
ALCAM	UBR4	MAT2A
OPRM1	FOXD4	RNU4-2
DMXL2	GNPDA2	HYI
POLD2	WDR75	CROT
FAXDC2	SC5D	CROCCP2
PPP4R2	UQCRH	FUBP3
CEP43	KANK1	INO80
THSD7A	ZNF135	CCDC58
SLURP1	RPL21	MMS22L
IL16	TYMSOS	ZDHHC6
AURKC	MARVELD1	RPL18AP6
CD4	NCKAP5L	CLOCK
GP5	CDC42BPB	LAMC1
NMRK1	PLXNA3	UNC13B
HOMER1	SETDB1	ADGRA2
AGT	NAA60	NDUFS1
CSNK1G2	SPRED2	CCDC117
MAP2K2	POLR3G	HDGF
OR6A2	ATP5MC1	POC1B
TPT1P8	F2RL1	PACSIN2
ZNF124	TCHP	NRXN2
BCAT1	PPOX	SNORD3A
HLA-G	BSCL2	SENP3
DARS2	PARP6	C3orf18
CYP2A7P1	MFSD14C	TRMT61B
RALB	TMEM138	FAM169A
C18orf25	SNORD3A	ADSSL1
TCTN3	CD99L2	CACYBP
VPS39	IL6ST	HSP90B3P
KRT33B	VAMP2	HSPA5
REXO5	TMEM64	NLN
SLC25A23	GAREM1	EMC10
GSTA3	LOC399900	GMEB1
GSTK1	PLEKHA5	RTL10
SSX1	PAFAH1B1	NOP14
PLCB1	HLA-DMA	KBTBD7
IFI35	ERBB2	ANO2
HIF1AN	CENPBD1	PRRX1
SULT1C2	RFNG	GSDMA
SETD2	WDR47	EIF4E2
FAM186A	GLUD1	MED15
APBA3	CENPV	MFSD14B
SEC61B	HOXC4	XRCC2
NAAA	SNRPG	IFT22
LSP1	EYA2	DPY19L4
CANT1	DNAJB2	TIAM2
THBS3	PROCR	ARMCX5
SLC30A10	POTEKP	ZDHHC3
MCUR1	RABIF	ZNF280D
ABO	SNRPF	PTTG1IP
TNP2	HSPB1P1	IFIH1
CCDC88C	CHSY3	RBM12
DBH	MRPL13	RBM5
KDELR2	ATM	IFFO1
SPON1	C19orf53	PEA15
AXL	ITGB5	CIP2A
ETHE1	TMEM173	PENK
TEAD3	PTBP2	CCNK
CST3	BRD2	SRPX2
INHBB	UBA2	ALPP
CIAO1	DPYSL3	PPT1
CCND2	LTBP4	RABL2A
CACTIN	GSDMA	PWWP2B
ZNF146	ZNF234	MSX2
HOXA1	SFXN3	NEDD4L
RPS19	SDC4	RPSAP2
GTPBP1	TPM1	LOC100190986
TIMM17B	COMP	LRRC8A
CD300A	SLC16A3	KNOP1
MMP24OS	MEGF8	UBA3
CYP2B6	EXOSC7	TYRO3
SNCAIP	PI16	GTF2IRD2B
UTP25	KHSRP	RPL13AP20
TEX28	PLGLB1	THAP6
SEC14L1P1	WWTR1	KLHL20
HSPB1	RAB11FIP5	SLC7A6OS
PEX5L	LOC100128398	SNORD52
STK17B	SAAL1	ABI2
TRIP13	KANK2	MXRA7
COPG1	PIR	A4GALT
OR2H1	FTH1P20	ADAM12
MMACHC	PLD2	EIF4EBP3
ADNP2	POTEE	C6orf62
UTS2	KRT34	CYB5R2
ZSCAN5A	RPF2P1	ADSS
NXPE4	TUBGCP6	HIST1H4C
CDSN	ZNF730	SCNM1
COMT	CCDC25	CHPT1
YWHAZ	MMP1	PIM3
FGF12	GRWD1	SHISA4
SCYL2	FGFR3	LOXL1
CYP1A2	FLAD1	PCOLCE
SELL	RSRC1	VTI1B
CASP10	SNN	ADGRL2
PTTG1	ZNF439	TFB2M
COL8A1	ZKSCAN5	LOC728554
CPA3	TRIM32	CCDC125
ERBB3	SIRPA	DCP1A
UBE2NL	MAPK8IP3	BRSK1
ERCC3	TBP	SYMPK
RYR1	NUP107	LRRC28
RPL22	ZNF763	RNF103
MBOAT2	POLE2	TAP2
CDK5RAP2	TMEM248	AOC4P
PRL	TOP1MT	PDCL3
SLC10A2	SWAP70	ZFYVE26
KLF12	VCAM1	GARS
DEPDC1	MYO18A	GNRH1
ZBTB25	GATD1	RYK
PSAT1	INSIG2	RBM33
C1orf105	PSMA4	EVI2A
LOC101929148	PATL1	ZFP36
IGLL3P	RAB9B	PCSK7
LDAH	PGAM4	KIAA0408
SELP	EPAS1	LRRFIP1
RHBDL1	ADPRH	EYA2
CENPE	ENGASE	ANKS3
IKBKE	TPP1	DDX24
ARID5A	LOC647150	FUT11
MRPS18C	GOLGA8F	LOC441511
FBXW7	SPR	TMEM80
DSCAM	EIF3E	N4BP1
MAD2L1	LYRM9	C8orf58
TCF15	RUFY1	HOXB5
RRN3P1	NME7	ITPK1-AS1
RSL1D1	RBIS	UGP2
DCLK2	CLIC1	DNASE1L1
RPS25	FAM156A	PKNOX1
EGFL6	PIGG	ARNT
CHST4	LSM5	IFI35
TBR1	CCSER2	EPHA3
ASPM	LINC01119	HIST1H1C
LPXN	SH3BP4	TCF20
MEX3D	PI4KAP1	TSC22D3
HIP1	KMT2A	BNC1
GRN	TIMM23	NINL
AHNAK	NPR2	ELP2
CPN2	NUDT22	VPS25
SEMA4G	CDH13	CD109
TRPM4	CEP128	TRIM35
CSTB	ZBTB48	CFLAR
MYBL2	SMIM13	CDKN2AIP
CXCR6	LIMK2	VENTXP1
ADGRD2	EPN1	MEF2D
TRPV6	ROBO1	COPRS
YBX2	DNPH1	PCGF6
CFB	F2RL2	LLGL1
ARPC3	USP5	CASP4
OR1A1	NDRG3	TIMM22
RPLP1	PDE1A	CYSTM1
ENTPD1-AS1	NUDT11	OS9
CLUAP1	PCNX3	TBC1D2B
EFNA5	CYTH3	AMER1
BTN2A3P	HIF1AN	ACBD3
ZCCHC24	LRP1	ISLR
BTG3	PPAN	KLHDC8B
MAFG	JADE3	MFAP4
CCL23	HDAC7	SLC2A10
CSNK2B	FKBP5	HTATSF1P2
SNX19	ZNF334	KTI12
NEUROD6	OAZ2	PHF20L1
TRHR	TIPARP	TMEM33
VEGFB	GPT2	DNAJC28
EXOC2	STK26	RNF112
RPS4X	GTF2H5	JAGN1
TNFRSF1A	SOHLH2	TRIM59
RPL3	DHX34	ZNF121
TUT1	CTBP1	FAM86MP
AK1	SNORD3D	POGLUT2
RENBP	CCDC58	DIDO1
HMGCS2	BVES	PCOLCE2
OGFRL1	COL22A1	DLST
VIPR1	CDKN2B	PAFAH2
HOXA6	DNAJB1	RRP15
PRM1	TAZ	SNORA28
PTGDS	ZNF131	PEBP1
KIF18A	ANO10	COL6A3
BTD	CPED1	EGR2
RPL29	INO80	KANK2
CYP27B1	ZC3H15	S100A4
CDK16	MEAF6	RPS2P40
CHST5	POMZP3	ERCC2
FOXO4	NECAB1	RAB7A
RPS17	FNIP1	ZNF786
GPR27	SLC26A11	ANKDD1A
SLC30A5	ATOH8	USP10
KLHL41	CUTC	HS1BP3
MYG1	BICD1	ZNF286A
PCDHB13	ZNF471	ARPC5
GATD3A	DIMT1	CAMK1
UNG	TIGD7	BLMH
OSBPL10	ZNF507	CD302
IFRD2	LTV1	PRKCI
ABCA6	SF3B3	PRSS3
CDK6	HSPA14	SRPK2
UBTF	HCCS	BORA
ZNF200	PIK3R2	RWDD2A
LOC100996756	PMEPA1	BLOC1S6
PPP4R3A	RETREG2	CDH13
DCAF4	TLE5	ZNF205
CDKN2B	STX4	LOC399900
SEPT5-GP1BB	ARMCX7P	LOC653631
FA2H	TADA3	UBE2F
RCN3	GNL3	UTP14C
SEMA6C	LOC643438	LRRC23
XRCC4	PGF	SDHC
IRAK3	GXYLT1	EMX2
TAF1C	PIEZO1	NLGN4X
ATP12A	IL25	C11orf87
TNFRSF25	CCNJL	TYW1
RAB38	LAMC1	TMEM209
FSD1	YIF1B	ALDH1A2
SLC25A22	PIGM	MEIS2
MAPK8IP3	RAB13	TLK2
LMO2	ZFAND2B	ALG6
SLC5A4	UTP4	HSD17B7P2
OR2B2	CNPY4	RAP2C
CYP2E1	ZNF395	FAM157A
LINC00328	LRP5	RBM17
SLCO1C1	PDGFRA	CD99
ZNF280A	LAP3	ULBP2
EDEM1	TRA2B	SNX14
OR7E12P	PSMB3	SLC39A7
SNAPC4	AOPEP	CFAP36
SLC43A1	SUN1	DCUN1D5
SH2D4A	ZC3H7A	PARP9
MYL7	EYA3	ANKRD22
LRP2	CXCL1	LRP5L
BCORL1	LBHD1	YIF1B
PTTG3P	CCDC28B	FKBP8
TRMT2A	CUX1	SORBS2
SKP2	NDUFAF4	NDRG3
SLC6A2	DDX10	COG4
SAMSN1	HSPA1A	CYB561A3
RYR2	TMEM100	NCSTN
IL1B	NUAK1	CCS
ZNF235	MRPS15	MRPL18
EPPK1	UTP11	CLMP
HUS1	RBP1	SEPHS1P1
PHLDB1	RUSC2	CIB2
GPR162	TMPRSS12	CDC7
FAM114A1	RPL21P125	ELF1
GPR6	CHST14	KBTBD2
PRB4	ECHDC1	GAD1
GSTM3	COL4A3BP	LIN7B
DCT	ZNF511	TMEM131
UBA1	PRXL2C	MRPL58
PGLYRP4	LINC00909	POLD2P1
AUP1	LOC100130449	ENOSF1
ACTC1	HEATR1	SLC49A3
TRIM21	FAM20A	PURG
NEU1	FAM83F	COL1A1
C1orf116	IFI44	FJX1
TMEM254	ATP5MPL	HDGFL2
RBM42	HSPB1	MAPK13
CLCN1	PCYT2	RUNX3
CTBS	VRK1	INHBB
SLC4A4	MAN2B2	BTNL10
ANKRD34C	SH3GLB1	UBR3
CHD4	FGD1	CDC37L1
H1-0	UAP1L1	PARP6
PRSS12	THRAP3	TMEM191B
ESRRB	TAOK1	RAP1B
EEF1AKMT3	PXDC1	BMS1P1
CEP70	GTF2A1	H6PD
NENF	MRPS18C	SPAG16
SHANK2	SRP72	POP4
PDAP1	MIB2	BCL9L
UGT2B15	EXOSC2	TEN1
CLDN6	DDX60L	MIB1
INSM1	PPM1G	HEATR1
RPL31	CMIP	NPIPB4
PRELID3A	VAMP3	TBCB
KIF13A	COG6	PRKD3
LMNA	DYNC2H1	INTS10
ACAP1	STEAP1	PDK2
CD5L	HOXB2	MCHR2
ADPRM	LRCH4	DUXAP3
PPP3CA	FGF23	NFXL1
RFC2	CAPZA2	MARCKS
CTXND1	ATF3	NUP155
FEZF2	PPP2R2B	RPS27P7
OGDH	SLC36A4	CARD8
PRPF8	NME1	DPYSL4
ADGRV1	ZHX3	LRRC49
CCDC71	IRF2BP2	PRPH2
RAB26	DUS2	PTGS1
ABHD17B	NOC2LP2	SLC41A2
LSM4	ALDH1A3	DEPDC7
SH2D1A	TUFT1	CDC23
SF3B2	RIPK2	MMP2
CCN6	MAGT1	MOSMO
CD81	HDAC11	NRAS
WDR55	RRP36	SPA17
NSG1	NUS1P1	MIR574
ERN2	CCNB1IP1	INTS14
SHOX	IL27RA	TBC1D17
PARK7	TSHZ3	FAM126B
ATP9A	FBRS	IGFLR1
NRXN1	PPIP5K1	CTR9
RPS6KA6	WBP2	SFXN1
RPS15	G6PD	ETV3
MX2	DDR1	RSPH4A
PSG6	NASP	ASB7
GALNT14	RPS10P3	CREB1
NDNF	PSMD13	WIPI1
CRISP2	FBXL12	GGACT
SCN5A	ZNF20	FLG
MTMR7	NMRK1	DOK5
IGBP1	DNAL4	SURF6
CYP2A7	DLGAP4	SNORD89
TNPO2	ATG9A	RUVBL1
KCNJ6	EBF2	PAPSS1
SCN11A	TMEM250	SNORD14A
ALKBH4	SOCS5	USP36
GREM1	GPN3	YAF2
USP36	GPR161	LINC00467
PFN1	RAD17	PGBD1
CFAP298	HSD17B7P2	ATXN3
GADD45GIP1	RPRD2	RAB17
ACHE	ZNF845	FASN
DMRT1	TESK1	HOXA-AS2
MATN1	UCK2	PHGDH
ACTL8	ACSF2	PPP1CC
CREBZF	BSDC1	SETD4
DUSP5	PHLDA1	HOXC4
NPR1	CRNKL1	TRAFD1
C10orf95	ART1	ZFAND2B
PCBD1	KIF3C	TEKT4P2
SLC2A4RG	PTPN14	MRTFB
DYNC1H1	PDGFC	ZIK1
FSHB	PRDM10	PGGT1B
CTAGE11P	EP300	ZNF263
TRPC3	UBE2L6	FDFT1
TSFM	IGFBPL1	TOB1
THOC2	BTBD6P1	TDRD1
RUSC1	RAC1	CARS
ZKSCAN8	SHROOM3	RBIS
COL6A1	TIMM8A	CFL2
IL36G	LOC148430	TMED7
MED1	PSMA1	LRRN4CL
ZDHHC3	LCMT1	LINC01139
HBZ	ZBTB9	NDUFS5
CTF1	PTPMT1	ZNF395
PFKL	INTS10	MSC
NUCB1	SEPTIN11	UTP15
BRD3OS	CHMP3	LRTOMT
MDM2	MRPL11	LIPT1
KCNA5	TMEM17	BACE2
PEX7	PLXNA1	ARRDC4
VN1R1	NARS2	LINC00294
GABRG2	TMEM255B	SLC31A2
GDPD3	PRKRA	TYMP
TUBA1B	KBTBD11	PTEN
GDNF	NPIPB5	NUS1P1
NR2E1	CYB561	SBDS
ZNF76	CRABP2	G3BP2
BMPR2	CREB3	CRCP
HAL	LRRC40	ZFPM2
GLDC	ZNF207	SPHK1
FAM20B	CTPS2	NSUN4
CORO2B	MRPL22	RIOK3
ATP2A3	CNRIP1	UMODL1-AS1
CHGA	TMEM94	HCFC2
AMPD3	UBE2I	DVL2
GNPDA1	2021-03-02	CCDC6
LOC440792	PPP1R13L	GABPB2
UBE4B	TLE4	MAU2
RPS6	TM9SF4	MPHOSPH6
TUBA1C	TMEM134	SGTA
MYO1B	SPA17	CTDSPL2
ZNF767P	IKZF3	PHB2
DHX30	HOXC9	ASNS
RAB3IL1	DCUN1D5	PIH1D1
CASP6	UPF3B	TAF5
MSRB2	CTSZ	TAX1BP1
FGF5	SIDT2	DSEL
LTBP3	RFPL4A	FEZ1
GLRA1	AKAP8	LOC643387
DKK1	ZMYM3	COL3A1
TRIM52	NPIPB2	C1S
DLGAP1	GAD1	CECR7
ITPR1	DAG1	SLC6A8
APMAP	TCTA	FAM162B
SART1	PRPSAP2	ICA1
LUZP2	TBC1D2B	TKT
PTCD2	URB1	APOBEC3F
GMPR	SCLY	RSRC1
NTM	CDC123	GGH
FGR	MRPS10	RANGRF
FOXN3-AS2	PKN1	CNPPD1
ANXA10	POMT1	FABP3
RGCC	USP4	RHOT2
PQBP1	RSRP1	RFK
ATP5IF1	BUB3	CD9
VPS11	TMX1	HSPD1P5
XRCC1	PKM	ELOVL5
UGGT1	BTN2A2	DTWD2
CCT7	ZNF277	STK19
NCAPD2	QRFPR	PCDHB19P
AURKB	NFIB	KLHL26
TMEM109	RIPOR1	SAP18
OXCT2	TWIST2	SRBD1
YEATS2	TFE3	ANAPC1
MUS81	LRRC75B	ACBD5
LINC01587	INF2	PDE7B
CHMP1A	REEP4	PMAIP1
BUB1	IFITM1	RNF216
FAM234B	SNX19	ULK2
MYO1D	LGALS9B	SCO2
C9orf78	PAPPA	RHOBTB1
PPP2R1B	SUCLG2	KDM4B
KIF21B	ZFP36L2	KEAP1
HPGDS	DENND4B	FGD1
RPL27	INSIG1	LPIN1
ABCA4	CUEDC1	GTF3C5
FLNA	RBMS2P1	MTMR4
MRPS35	LOX	CATSPER2
RPS9	TNFRSF10B	C12orf76
CCNA2	TAF4	GOLGA1
SPAG7	EBNA1BP2	FARP2
OAZ1	FSTL3	DHX36
RNASEH2B	MRPL42	CLCF1
FJX1	CGB1	SNAPC2
SPINT3	KCNK6	IGF2R
EEF2	CYCSP55	APOM
ACOX1	CNIH1	TMEM150A
CTCF	CEP70
ST3GAL4	DPYSL4
CPSF6	JPH2
NAA11	ZNF514
MSN	ESYT1
RPL18	PPARG
PPIA	DMTF1
MIR9-1HG	OCIAD2
MYL4	DCUN1D4
HOXA5	ANXA6
MAPKAPK5-AS1	CDCP1
SARAF	NRBP2
MELTF	CHD6
HYAL2	FEZ1
LRRC8E	CNPPD1
ADAM23	SDHAF3
MFAP2	OPTN
ABCD4	SNORA10
CA3	MOAP1
SNX17	MTFMT
RPL11	RPS10P14
OGFR	GPNMB
DNAJC1	ATG2A
RCC1L	RNF216P1
RHOBTB2	MAPKAPK3
LRRN3	LYRM2
HSD3B1	PRXL2B
TINAGL1	UPK3BL1
LINC00894	ZNRD2
RPL35A	SSTR1
LY6G5C	UNC93B1
MME	CPQ
NOD2	KRT17P3
CLK3	MEGF6
CXCL8	CNDP2
MATK	SPAG16
MIR3916	MRPS18A
HCG4	CYFIP1
UFC1	SAFB
THEG	CMSS1
UBE4A	MPDZ
ADCY1	GGCT
CBL	ZNFX1
SLC19A1	METRNL
GRAP	GOLGA2P10
UCKL1	KDSR
DLX5	DIRAS3
CUZD1	SPART
ADI1	PCOLCE2
ARL6IP4	DERL1
FTL	PDGFA
ANKRD26	RPL21P98
PLXDC1	SDHAF2
TMEM255A	SLC22A23
CCDC177	LASP1
FOXF1	LOC402221
ANXA2	ZFP30
CYB561	GNB2
SGCA	KLF2
ZMYM1	TM2D2
HDAC7	ZFAND3
TNRC6B	POLR3K
FOXI1	RAB9A
PDE4D	RDH13
TMEM121	NFKBIZ
MFGE8	CDPF1
SLC2A9	HECTD2
TRIM28	GTF2H2
LOC100289518	PARS2
CEACAM7	ACYP2
SP4	TACO1
MBTPS1	CITED4
REC8	TPD52
NPL	ZNF773
ILK	RRM2B
CA8	MAN2C1
ZNF780B	PAFAH2
ANGPTL2	TGFBR3
ETV3	STIM1
F5	PSD3
PVT1	LYRM1
HCRT	PLEKHA1
KCTD12	SNX29P2
DAG1	TYW3
SLC11A2	ZNF425
SGK2	FLG
ORC3	ARMCX2
POU2F3	KAT14
VKORC1	PDPR
MDK	TCP11L1
PRB3	TGS1
SLC7A11	ENO2
NIPAL2	MSN
TMLHE	CTDSP1
MST1L	EXTL1
ACTB	KCNE5
ADGRE1	PLCB1
G6PC2	GALNT1
CES1	TRMT10B
MAT1A	RPS26P38
LRRC31	RPS10P8
S100A13	BRI3
STXBP6	SCD
NEDD8	FTH1P8
PLAC8	RBM4B
POU2F2	OCRL
TOP3B	FAT1
THSD4	CLIC3
GPR15	SLC22A1
IL13RA2	GRK2
FBN2	DNAAF2
ZNF529	SLC35D2
LMAN2L	RBM42
XRCC6	DTNA
CD86	TEKT4P1
RBFOX1	LAP3P2
CNOT3	BGN
PSMD3	GCSH
IQCG	ACOT11
NEFM	DCUN1D1
SYNGR4	DDAH2
PLK4	RAB40C
RAB3GAP2	PARP16
IFT22	ARL6IP4
NSUN3	KLLN
RBM4B	BNC2
EPN1	BCOR
ZNF154	PLEC
SIRPG	CEP192
CACNB4	KCTD21
THAP11	INPP5B
CYP26A1	SGCB
RNF7	CD46
FGFR2	YRDC
POLR2H	TIPIN
INPPL1	FMNL3
TAAR3P	FANCB
CUL7	NIPSNAP3A
HERC5	API5P1
SQSTM1	PCOLCE
SH3BP5	TLN1
SLA	SUN2
LAP3	RCE1
ABI3BP	RAB8B
AFF4	AHI1
GJA5	CENPT
EGLN3	LAMB1
CARD8	SOBP
HHIPL2	SERINC3
PNLIPRP2	SLC35B2
MYO16	IFT57
DUSP7	PTTG1IP
TTR	AZI2
SIRPB1	SFXN4
LDLRAP1	RPL15P11
BMP15	RAB31
LONRF1	SMYD1
LINC00339	CLDN23
RAB30	ZNF696
NPHS2	ARHGEF40
EIF2S1	OPA1
NHP2	DMAC1
CNTLN	HNRNPK
SNORA21	S100A13
CDC27	H1F0
FLT3	PPP1R18
ILF3	RPS10P11
IPP	CDK5RAP2
ARVCF	ARMC5
EPB41L4B	RFC3
ST8SIA4	MRPS12
TEAD4	PIGV
NINL	KRT8P9
FAM184A	NIF3L1
ATG12	SLIRP
GYS1	STAG3L1
FUT2	APPL2
CRYAB	RIC8B
NRDC	SYT15
F9	NOP58
CSF2RB	MTMR10
SLC17A5	GSR
OR5I1	FOPNL
NRIP3	SEMA4G
ENPP3	LIMS2
MGAT4B	DYNLL1
CCDC22	CRAMP1
ACTR8	NCBP2
TLE5	AGFG1
BICDL1	FERMT3
PIEZO1	CFAP97
LINC00563	WDR74
REL	ELOVL6
SDC1	SLC25A6
ESRRG	USP24
EDEM3	NUDT15
HLA-DPB1	RPL21P53
DSG2	PFDN6
ENTPD7	GLMN
NRG1	ZNF23
RXFP3	CTSD
ZP2	ZNF175
DHFRP3	MAGOHB
HTR1E	HDGF
JAM2	MXRA7
SEC23IP	MMUT
SS18	TBC1D13
TRAF2	JUND
CHMP2A	C12orf29
PARP1	CCDC9B
SRF	NDUFB6
OLA1	TTYH3
SLC22A11	AGO3
LINC00965	HIKESHI
PPP1R1A	ABCA8
CMAS	LRRC49
EPHB4	ADGRL2
SGCD	MKRN2
PIGO	TAPBP
DOCK9	PRRX2
LIPG	PDS5B
AMPD1	DIS3L
CHP1	NIP7
PFDN5	SYNJ2
SNN	GDPD5
NDUFAF3	AKT1
CCNA1	ENPP2
DACT1	SCNM1
TAF7L	ZNF2
MLF2	SLC35E2B
LSM2	PPID
AMBN	ZNF426
MCM3	GLIS3
ZNF480	INTS4P2
MACF1	KCTD10
PLAC4	SEC13
KCNA2	IPO7
PLEKHS1	CTIF
MS4A6A	DUSP23
DLGAP5	MSL1
UPK3A	CLCN6
ECRP	TBRG1
JAK1	ICK
ARL6IP5	DDX3X
SEL1L3	ENDOG
GYPC	KIFC2
RNF121	ZNF322P1
GRIA2	LINC01873
ADCY6	TNC
GEMIN2	UCHL5
CDH7	MRPL30
FBL	SNRPGP2
MYOZ1	DDX59
ZNF33B	GAR1
EXTL3	NPM3
STAC	FOXN2
MARCKSL1	PHC2
ACSBG2	PLXND1
ATXN2L	YIPF3
DDB1	FDFT1
CSN2	SLC12A2
IKZF5	CTNNAL1
FAM107A	GLYCTK
PTCH1	LHB
ARMC9	NOL10
ABCD2	TNK2
TAS2R8	TGDS
WDR70	LPCAT2
AP2M1	ADARB1
TRAF4	PRICKLE1
HHLA3	WASHC5
GABRA4	FAM118B
STX16	CDT1
TIMP1	C2orf74
P4HA2	FAM136A
DGKI	LYN
SLC14A2	PPP2CA
NOTCH3	RPL29P6
DDX6	DCAF13
PUS7L	SLC39A9
EMD	ATAT1
STK17A	CDC42SE1
GEMIN8	EMC10
CDK13	ANXA4
CTNNA1	AHCTF1
NFRKB	HEATR3
STX4	DDX18
FBXO7	R3HDM1
DNMBP	UPF3A
GPR88	KAT6A
ITCH	PARVA
DPPA4	GNAS
TUSC3	AAGAB
KCNS1	CHCHD4
NPTX2	SNORA18
AHCY	SPARC
FGL2	ADK
OLR1	ZNF667
JOSD1	MLLT10
KANK3	DHX15
CST8	TFCP2
ROR2	ACACA
EIF3G	LRWD1
KCTD20	SYTL3
SLC22A18AS	IL21R
ANKRD55	ECI1
PAMR1	GFPT2
PPP1R13L	PRPS2
L1CAM	ZBTB41
ITGB8	OSBP
ARHGAP25	STMN3
HIRIP3	STK25
LRRC37BP1	CCNDBP1
RABL6	RXRB
NMT2	ERCC3
GABPA	RELN
NPAS3	DYNLL2
LXN	C7orf50
BMS1	CREM
CWH43	WASF2
TFAP2C	PSMA3
TXK	AUNIP
GBF1	CARS2
NCL	PCGF2
DARS1	ABLIM3
FMO6P	NDC1
TUBB4B	SERBP1
GRIK3	OSBPL5
SLC6A14	IDUA
PDCD4-AS1	UCKL1
RPL35	ZNF823
ASB8	PFKFB3
SBF1	EIF2S3
MS4A3	RPS6KA4
FGF7	AHCYL2
TAT	PPFIA1
TLN1	TDRD1
ADAMDEC1	B4GALNT4
OSTM1	TMEM168
ZFP36L1	CENPW
GAS6	TMEM191B
KDELR3	FAM13B
CAMK1G	STOML1
CACNA1H	CTNS
ATXN3	PSMD9
GPR183	KITLG
SYNPO2L	LOC100128002
EXOG	TIMM23B
PRMT1	NPIPB13
BAG6	DKFZP586I1420
B3GNTL1	RNF220
INTS7	APBB1IP
TTC26	RPS27AP16
TBCA	ACER3
DKFZP586I1420	SMIM3
UPF1	TMEM256
KRT23	TTC9
EFR3B	MRPL50
SPAG6	ZNF319
LAD1	UBE2V2
ZNF331	RPL14
CPB2	EIF4A2
CLDN1	RIOX2
PGAP1	MTMR11
GPR21	TMEM260
KANK2	SELENOP
ECM1	ZNF549
NTS	TMOD3
TRMT44	TCP1P3
RPS12	SMA4
ITIH5	TRAM2
SCUBE3	CSTB
RNF8	LTBP1
TLX3	EPHB4
SOX21	ABCC10
KRT5	PSPC1
SLC17A2	BTBD6
DUSP22	PLD1
TCF7L2	ARHGEF19
SPINK2	TM4SF1
FZD3	PAOX
SRPK3	MX1
RPL6	LIMS3
CYLC2	C11orf95
UPB1	FBXO7
PSD3	STARD5
MUC5AC	C19orf25
CDK7	PLXNA2
ZC3H13	VLDLR
ZMYND8	EIF2AK3
CCN4	DACT1
PYY	TNFRSF19
DYNLRB1	PWWP3A
FUT7	NFE2L1
GRM8	MKNK1
DAXX	CNPY3
IL10RA	CACNB3
COPS6	TPMT
LMAN2	FBXW4
RPL34	P4HB
ARMH3	FCGRT
CLTC	ITPRID2
B4GALT2	NAP1L5
KIF3C	TPR
PSG3	CABLES1
MAP3K9	SRA1
RPS27A	TLN2
DOHH	VRK2
TMPRSS15	ZBTB47
SLC9A3R2	SHROOM4
CHFR	DGKA
FYCO1	COL3A1
IKZF3	PMS1
PDE6G	EEF1G
MAP3K10	KHDRBS3
GOLGA2	ITGA3
DECR2	FBLIM1
DIPK2B	FMO6P
GNA14	ITGB3BP
NCAN	RPL18P9
KLF8	TRMT10C
DDX18	SPINT2
DHX34	STX7
PRDX6	NRIP1
UPF3A	TNFAIP1
IL1RAPL2	RRP1
ERGIC3	SLC46A3
EIF3H	SENP5
ELL3	MOB3C
SNTG1	COL8A2
ASCL3	PSAP
IQCE	ALDOA
SGCE	ADSL
EMP1	SLC33A1
PLVAP	BMP1
TNFSF11	ZSCAN29
LNPEP	ADGRG1
PRRC2A	ACP2
SLC66A1	IMPDH2
LAIR1	ZDHHC18
INF2	GRSF1
CBARP	SERAC1
MED31	AMZ2
GCNT1	SNRPD2
KRTAP9-9	STOML2
PTOV1	ARL1
DCTD	VAMP7
CRIP2	EXOSC6
GPD1	LOC100129118
GNA13	COMT
SMS	REEP2
GPR52	COL6A3
MYRIP	ZNF577
ATP6V1F	ASPHD1
CNTNAP2	RPL6P19
STARD13	FTSJ1
CYP2C8	PAICS
HAUS7	MFGE8
TTC22	MAF1
SDK2	DAAM1
GSTM5	RGS20
RRNAD1	SNORA57
EIF3E	MAB21L1
OTC	HOXA-AS2
CTNNAL1	LOC644634
CHRM4	ZNF202
CACNA1F	TOMM40L
PTP4A3	KMT2C
IL36RN	GALNT10
NME8	FXR2
ELANE	N4BP1
PIK3C2B	OSBPL2
PDCD5	SBDS
MIOS	SLC3A2
MICU1	SVEP1
CLTA	PSMD14
PGAM1	MID1IP1
GPATCH2	IL32
MAP3K5	STRN3
PPIG	DMAC2L
BRIP1	STAM2
DTNB-AS1	NDUFS4
RNF167	FKBP14
THBS4	CREB5
RANBP3	CSTF3
EFHC2	MAPKAPK5-AS1
TMEM59L	2021-03-02
STARD3	ASTE1
LRP10	RPL15P5
CHRNA9	NQO2
ENPP1	FCHO2
KIF20A	CSNK1G3
ABTB2	PRSS3
CBLN1	EVI5L
SLC12A1	USP35
NUP188	STRN4
ZBTB39	CFAP69
CAVIN2	NDUFB3
HTR3B	PKP1
HIGD2A	SYS1
AFF1	GCA
TSPAN3	DDX21
LPAL2	ARSA
USH2A	ZNF146
SEPTIN8	C6orf89
CYP11B2	ARHGEF2
PCGF2	NUCB1
EIF4E2	TDRD7
FHOD3	NSMCE4A
PCBP2	PPP2R5B
ARL14	MEX3B
GPR182	RPL26P19
CD1D	FAM162B
OPA3	MED31
PIH1D1	UNC93B4
CCDC93	ZNF805
TFF1	HIVEP1
PZP	ITGB1BP2
IGFBP2	ACSL3
PIK3C3	GPM6B
AP3D1	TTI1
SZT2	EXTL2
GRM3	ZFP3
ATP5MC2	TATDN1
CYHR1	SLC15A4
ERVH-4	ADAM12
FURIN	RXRA
PPP1R16B	PUM2
PRKCA	COPS3
SMC3	P4HTM
KCNJ8	TMEM185A
CD1C	MIPEP
ATP6V0A2	PLOD1
LINC02172	RPL7AP70
ICAM5	OSBPL7
RAP1GAP	ADAMTS7
NGF	ULBP2
UBA52	UNC5B
CCZ1	SNTA1
SH3TC2	SESTD1
MCF2	PAXIP1-AS1
NAA10	LRP3
LAMB4	WASHC2D
DNAJC13	ERMAP
P4HB	PTGS1
H2AW	RPL23AP42
COL9A1	PANK3
TP53BP1	FOXK1
FBXW11	RPE
B4GALNT1	IFIH1
LY6E	ALG9
ACYP1	LOC554206
ST7L	YKT6
RAB20	CUL4B
MAN2A2	CYB5R2
HES1	RAB7A
POLA2	RPS21
GSTP1	HMG20A
RPL19	NPIPB15
P2RY10	NECAP2
NPEPPSP1	RRP12
CTNNA3	SHLD2P2
ELMO3	ARL15
MEIS2	TMEM60
SPARC	CSRNP2
ANGPT1	MORC2
SMIM2	TBCD
RFPL2	NLN
IGFBP7	ZNF880
NEDD9	PTGER4
SLCO4C1	NRBP1
CA14	NUDT2
YY1AP1	FANCG
DGKG	SLC4A1AP
NACA	PSIP1
VGLL4	MICAL2
ANP32D	PLCXD1
PIEZO2	ABHD5
ABCC9	ATP8B4
PCDHB1	SURF1
SCAMP1	RPL13AP7
FAM205BP	MNS1
FABP5	SMYD2
TG	WDR36
NPPB	MCL1
RAB8B	SLIT3
DENND1C	MED25
MAP3K19	ZNF721
MRTFB	DYNC1I1
CRELD1	SLC16A9
RTRAF	RXYLT1
PABPC3	RTL10
PLBD1	PWWP2B
AKT3	MEN1
SLFN12	RUVBL1
ZMYND10	GGA3
MMP12	MORC2-AS1
LMO3	CHCHD2P9
RPL15	SGPL1
PPM1G	AHDC1
KIAA1549L	HNRNPH2
GSPT2	TRIM16L
ASIP	FAM98A
FAM168B	F10
PIK3CG	PPIAP33
DSTNP2	METTL22
DRAP1	RPH3AL
KIF2C	DEPDC1B
HEXIM1	PHF5A
SFPQ	ADCY7
MEX3C	FOXJ2
DSTN	BRI3P1
PGC	ZNF271P
GCNT3	DPM2
SERPINB9	SMIM4
NAT8B	FKBP9
TSPAN5	ZBED1
CALU	MBOAT7
MC5R	CLTB
FXYD3	RPS6KB1
ZNF549	GADD45B
OASL	SLC7A4
LARS2	YEATS2
KCND2	C15orf61
RANBP1	SLC7A5P1
TNNT2	CWC15
PHF7	BCAR3
UHRF1BP1L	FAM220A
APC	RPS8P7
GDF3	PMS2P2
LOC441666	RPL32P18
PARP16	RPL13AP6
C2CD2	TRIP6
HAUS3	TNFRSF10D
DHRS3	IQCN
MXD3	YTHDF2
PRKCE	ADIPOR1
ZNF215	AP2M1
TP53BP2	MYO9B
LRRFIP2	PSG6
PTGES	MBD6
AKR1B1	IFT81
HERC2P3	NISCH
LINC00472	C19orf48
GNAO1	CUL5
TWF1	PILRA
TLK2	MON1A
ZNF32	PITPNM1
HLA-J	PLOD3
TLR6	LIN7B
EXTL2	NPIPB3
IFITM2	KCTD9
TFAM	CGB5
MRPL22	FLII
MAS1	APBB2
GLYAT	CGB8
GFER	HAUS1P2
LGALS2	POLR2F
SNRNP35	CMTM3
PLD3	NDUFAF2
PKLR	TTC13
VAX2	RHOA
CNGB3	RPL37
NAP1L1	PHETA1
HOXC8	MARS2
FLOT1	RPL23AP45
PDK2	RGS2
PROSER1	ZNF79
RXRA	SIN3B
PLXNA3	GCAT
CYP2C18	LINC01137
MTM1	CD99
DCLRE1A	MLLT11
ZWINT	SNORD14A
PCDH9	MTM1
CTDSP1	TGIF1
SVEP1	MIR221
NUP205	GPC1
PNPLA6	MXD1
UQCRC1	IPO4
CD84	HNRNPA1P63
ASAP1	ZBTB4
FDPS	PLEKHM1
ACAA2	FASTK
AIM2	AGAP1
ELAPOR1	RPL13A
RBBP7	PARPBP
CTC1	ZBTB34
VCP	LHFPL2
GRINA	NEFM
CENPC	MFSD3
VWF	HSPD1
NRXN3	OS9
TPT1	ETV3
LY9	SETD9
ATG9A	UQCRBP1
CAPNS1	MSH2
VAMP2	FAM149B1
TRIM58	BLCAP
CCNT2	DCAF4
IGFBP5	AMY1B
SOX15	PIGX
CIB2	HNRNPA1P4
GPS1	PLEKHH3
C2orf68	TRIM52
IFI16	POFUT2
DCTN2	RTKN
SAG	LOC100130171
NOX1	EIF4A2P4
SLC12A5	TTC39C
CYP7B1	GTF2A2
OXA1L	SGSM2
HRK	NUP35
LOC202181	ZNF341
GPR85	PRRX1
CCDC51	PEX11A
DIO3	PARVB
BEND5	POGLUT2
LGALS4	RPS2P29
PDLIM2	ACOT1
DNAJB5	GNE
NUSAP1	PHKB
RAPGEF5	F8
LUZP4	COL4A1
SOX2	PAM
GML	RNASEK
PSMB4	ADA2
OSGIN1	CD70
USP20	EIF3A
ACVR2A	PLBD2
ATP1A2	STARD7
BYSL	EFHD1
SLC17A3	BOK
PRG4	THNSL1
PIK3R4	NTM
RNF10	TOR1B
HNRNPU	PCK2
HTR3A	TXNDC17
SLC38A3	NOP56
PPIB	HNRNPA1P2
ITGA4	RNF40
CABP5	RPS26P2
S100A5	UNC119B
CNOT4	PIPOX
ADGRA2	TCEAL9
TRIM66	NUP54
EVX1	PIGT
PPP2R3C	CENPS
ITSN2	COPS2
B3GNT2	CIAO2A
RPS15A	MEIS1
AKT1	LYPLA2P1
DCHS2	STX5
ZSCAN12	VPS8
PSMC1	SBDSP1
RET	HPRT1
C1orf56	NUFIP2
DEFB126	RAB1A
PEG3	EEF1E1
PRKAB2	GK5
ZMYM3	IRF2BPL
DDAH2	COL4A2
ZNF239	WASHC2C
IRGC	CEP83
ZNF132	GLOD4
OR1A2	PTGES
FPR2	SATL1
BAG4	PDLIM2
DNAJB1	CDCA2
PIK3CD	CLPTM1L
SIRT6	TOX4P1
OPRK1	ARL5A
CDCA8	S1PR3
NCAPD3	EEF1B2
SYNGR2	UACA
GINS4	CTTN
ZNF91	UBA5
PRKCH	LEPR
S100A11	TMEM126A
HLA-F	PRSS12
C2orf49	RPL29
EDAR	RAB1B
TNFSF18	MAGED2
RPS6KA1	SERPING1
NDUFA4L2	CTSC
KIF5A	TUBA1B
ACKR2	PRR32
ADRA1B	SMAD2
MALL	HNRNPA1P33
GPR22	PPP1R26
MADCAM1	HSDL2
HIVEP2	SLC6A8
SBNO2	LRPAP1
MCMBP	SORT1
PTPN13	WSB1
SRR	UQCR10
ATP2C2	ZNF667-AS1
RNGTT	TMEM144
KCNJ16	NOMO2
CFAP43	THOC7
LOC101927610	ATP5MG
VNN2	WDR83
CAMK2B	C4orf33
DRD5	HACD2
SLCO1B3	ZNF91
LRBA	RAD23B
ARIH2	SCFD1
RBM26	CDK2AP2
CASQ1	SPTLC1
TPMT	ZCCHC8
PARP8	FGD5P1
CCDC7	CAPS2
PLEKHM2	ZNF791
HAS2	ABHD16A
PON1	RPL12P14
VSNL1	HNRNPU
MYL6	ZNF324
MYO7A	NANOS3
GRIN2D	NELFA
CCT3	ZBTB40
COL11A1	FAM53B
STAB2	FBXO4
GUCA1A	STAU2-AS1
EHBP1L1	NCF2
SH2D2A	STK11
ETS2	SLC9A6
TP53	USP39
FNDC3A	WTAP
PYY2	APLP1
HBB	SIAH2
PCDHB11	MRPL17
NIP7	RPL21P119
VGLL1	DDIT4
CD99	NAGK
RABAC1	ZNF775
RASGRP1	CEBPG
TP73-AS1	LRRC14
TBL2	DDX19B
IL4	S100A4
AOC4P	LYL1
ELOA-AS1	HERC4
GPC5	GLT8D2
SH3GLB2	TSC22D4
ERH	BLVRB
SMTN	WDR55
KLK8	RIOX1
IL17A	TFAMP1
STEAP4	SLC2A1
C21orf91	ARPC5L
RNF126	SYNGR1
LGALS3	SOCS6
PELO	FJX1
GJC2	GPI
SLF2	MEA1
H2BC12	ANO8
CNOT6	TKT
CDKL2
SMG6
PEF1
SIGLEC1
ANKH
APTX
CEP97
PTER
CYP1B1
KYNU
RPS7
NEIL3
WNT16
IL5RA
EEF1A1
RPL9
GEMIN4
NPEPL1
PIGQ
KXD1
RBM38
DUSP21
GSTM2
SLC34A2
GLRA2
CDKL1
HEYL
IQCC
TUBB4A
ATF5
SSX2IP
SERPIND1
SERPINB4
TYROBP
RPS14
STS
OSR2
SLC4A10
BTNL8
ZBTB22
HYAL1
MSH4
ZNF117
CDH6
ATP10D
NTSR2
GPATCH1
CDC14A
CIC
DHX57
SV2A
METRN
KRT3
COPZ1
RNASE2
COPE
TRPC5
CDY1
LINC00663
HDDC2
FOXL1
HINT1
CDX4
ABCA11P
DNAJA4
ZFY
SCG2
MTARC2
RCAN1
GPR50
SKIV2L
NAT2
TCL1A
TFF2
RPS18
VPS37B
MFAP3L
RUNDC3B
DMWD
PARVA
TNNI2
WASF1
ARHGAP22
CSF3
TAF1B
KCNJ14
ZDHHC6
RHOBTB1
LINC01278
TPSD1
VIM
REEP5
AP3M2
RIF1
PFKP
NUP88
SLC5A5
TGM2
RPL30
CLDN16
ELP4
ATXN3L
TACR1
CRYGA
MAN1C1
P2RY6
NME4
NELL2
DAD1
MEP1B
RALYL
LAMB2
VPS53
ACSM3
IFT52
COL3A1
CBX7
SSX3
ADRA2A
NOS1AP
BEST1
LPCAT1
FTH1
DLX2
RRP1
AFDN-DT
CDC42EP2
PHTF1
PLAGL2
DYNLL1
CLTB
CDCP1
METTL3
SCN2B
COL2A1
LTB4R2
SLC47A1
MYL12B
SLC25A42
WDR19
RPS3
GABRB3
PEA15
DCAF6
ACAA1
ADAMTS1
MCC
ARPC1B
ZFAND5
SUN2
LRCH3
OGG1
HYOU1
MTAP
GUSBP11
MAPK9
PSMB2
PDYN
FAAH
RAG2
PLA2G3
ATP6V0C
SREK1IP1
NUP62
CD2
