# Supplementary material for: Identification of the shared gene signatures and pathways between sarcopenia and type 2 diabetes mellitus
Source: PLoS One. 2022 Mar 10;17(3):e0265221. doi: 10.1371/journal.pone.0265221 (PMC8912249; doi:10.1371/journal.pone.0265221)
Supplement: S2 Table — (XLSX) [file pone.0265221.s004.xlsx]

## Sheet: Sheet1
S3 Table. GO annotation analysis details.
Ontology	Term	Overlap	P-value	Adjusted P-value	Odds Ratio	Combined Score	Genes
BP	regulation of G1/S transition of mitotic cell cycle (GO:2000045)	2/71	0.00126624	0.0755777	44.4058	296.262	KANK2;PLCB1
BP	regulation of Rho protein signal transduction (GO:0035023)	2/73	0.00133795	0.0755777	43.1506	285.511	KANK2;COL3A1
BP	positive regulation of neutrophil extravasation (GO:2000391)	2021-01-05	0.0037447	0.0755777	356.804	1993.61	CD99
BP	T cell extravasation (GO:0072683)	2021-01-05	0.0037447	0.0755777	356.804	1993.61	CD99
BP	glomerular visceral epithelial cell migration (GO:0090521)	2021-01-05	0.0037447	0.0755777	356.804	1993.61	KANK2
BP	regulation of vitamin D receptor signaling pathway (GO:0070562)	2021-01-05	0.0037447	0.0755777	356.804	1993.61	KANK2
BP	negative regulation of cellular extravasation (GO:0002692)	2021-01-06	0.00449207	0.0755777	285.429	1542.87	PLCB1
BP	regulation of neutrophil extravasation (GO:2000389)	2021-01-06	0.00449207	0.0755777	285.429	1542.87	CD99
BP	negative regulation of neuron migration (GO:2001223)	2021-01-06	0.00449207	0.0755777	285.429	1542.87	COL3A1
BP	negative regulation of cell migration (GO:0030336)	2/144	0.00508328	0.0755777	21.4984	113.55	COL3A1;ADARB1
BP	negative regulation of protein kinase activity by regulation of protein phosphorylation (GO:0044387)	2021-01-07	0.00523892	0.0755777	237.845	1249.08	ADARB1
BP	kidney epithelium development (GO:0072073)	2021-01-08	0.00598524	0.0755777	203.857	1043.43	KANK2
BP	adenosine to inosine editing (GO:0006382)	2021-01-08	0.00598524	0.0755777	203.857	1043.43	ADARB1
BP	negative regulation of glucose import (GO:0046325)	2021-01-08	0.00598524	0.0755777	203.857	1043.43	PEA15
BP	regulation of fertilization (GO:0080154)	2021-01-09	0.00673105	0.0755777	178.366	892.013	PLCB1
BP	regulation of immune response (GO:0050776)	2/179	0.00774727	0.0755777	17.2169	83.6811	COL3A1;CD99
BP	negative regulation of intracellular estrogen receptor signaling pathway (GO:0033147)	2021-01-11	0.00822109	0.0755777	142.679	685.007	KANK2
BP	positive regulation of cellular extravasation (GO:0002693)	2021-01-11	0.00822109	0.0755777	142.679	685.007	CD99
BP	insulin-like growth factor receptor signaling pathway (GO:0048009)	2021-01-11	0.00822109	0.0755777	142.679	685.007	PLCB1
BP	positive regulation of acrosome reaction (GO:2000344)	2021-01-11	0.00822109	0.0755777	142.679	685.007	PLCB1
BP	negative regulation of glucose transmembrane transport (GO:0010829)	2021-01-12	0.00896533	0.0755777	129.701	611.463	PEA15
BP	cellular response to interleukin-15 (GO:0071350)	2021-01-13	0.00970904	0.0755777	118.887	551.005	PLCB1
BP	negative regulation of mononuclear cell migration (GO:0071676)	2021-01-13	0.00970904	0.0755777	118.887	551.005	PLCB1
BP	interleukin-15-mediated signaling pathway (GO:0035723)	2021-01-13	0.00970904	0.0755777	118.887	551.005	PLCB1
BP	positive regulation of glycoprotein biosynthetic process (GO:0010560)	2021-01-14	0.0104522	0.0755777	109.736	500.5	PLCB1
BP	regulation of acrosome reaction (GO:0060046)	2021-01-14	0.0104522	0.0755777	109.736	500.5	PLCB1
BP	cellular response to ATP (GO:0071318)	2021-01-15	0.0111949	0.0778137	101.893	457.733	CIB2
BP	filopodium assembly (GO:0046847)	2021-01-16	0.0119371	0.0778137	95.0952	421.092	FGD1
BP	base conversion or substitution editing (GO:0016553)	2021-01-18	0.0134198	0.0778137	83.8992	361.691	ADARB1
BP	positive regulation of myoblast differentiation (GO:0045663)	2021-01-18	0.0134198	0.0778137	83.8992	361.691	PLCB1
BP	G protein-coupled acetylcholine receptor signaling pathway (GO:0007213)	2021-01-18	0.0134198	0.0778137	83.8992	361.691	PLCB1
BP	T cell migration (GO:0072678)	2021-01-18	0.0134198	0.0778137	83.8992	361.691	CD99
BP	negative regulation of immune system process (GO:0002683)	2021-01-19	0.0141604	0.0778137	79.2341	337.324	COL3A1
BP	response to ATP (GO:0033198)	2021-01-19	0.0141604	0.0778137	79.2341	337.324	CIB2
BP	negative regulation of axon extension involved in axon guidance (GO:0048843)	2021-01-20	0.0149005	0.0778137	75.0602	315.73	SEMA4G
BP	positive regulation of embryonic development (GO:0040019)	2021-01-20	0.0149005	0.0778137	75.0602	315.73	PLCB1
BP	acetylcholine receptor signaling pathway (GO:0095500)	2021-01-21	0.0156401	0.0792573	71.3036	296.475	PLCB1
BP	positive regulation of neutrophil migration (GO:1902624)	2021-01-22	0.0163791	0.0792573	67.9048	279.207	CD99
BP	regulation of peptidase activity (GO:0052547)	2021-01-23	0.0171176	0.0792573	64.8149	263.644	CSTB
BP	regulation of axon extension involved in axon guidance (GO:0048841)	2021-01-24	0.0178556	0.0792573	61.9938	249.552	SEMA4G
BP	divalent inorganic cation homeostasis (GO:0072507)	2021-01-25	0.0185931	0.0792573	59.4077	236.738	CIB2
BP	positive regulation of G1/S transition of mitotic cell cycle (GO:1900087)	2021-01-26	0.0193301	0.0792573	57.0286	225.04	PLCB1
BP	regulation of neuron migration (GO:2001222)	2021-01-28	0.0208025	0.0792573	52.7989	204.474	COL3A1
BP	positive regulation of viral genome replication (GO:0045070)	2021-01-29	0.0215379	0.0792573	50.9107	195.392	ADARB1
BP	negative regulation of axon extension (GO:0030517)	2021-01-31	0.0230072	0.0792573	47.5119	179.212	SEMA4G
BP	peptide cross-linking (GO:0018149)	2021-01-31	0.0230072	0.0792573	47.5119	179.212	COL3A1
BP	regulation of developmental growth (GO:0048638)	2021-01-31	0.0230072	0.0792573	47.5119	179.212	PLCB1
BP	positive regulation of Rho protein signal transduction (GO:0035025)	2021-01-31	0.0230072	0.0792573	47.5119	179.212	COL3A1
BP	negative regulation of intracellular steroid hormone receptor signaling pathway (GO:0033144)	1/32	0.0237411	0.0792573	45.977	171.979	KANK2
BP	negative regulation of chemotaxis (GO:0050922)	1/32	0.0237411	0.0792573	45.977	171.979	SEMA4G
BP	regulation of intracellular estrogen receptor signaling pathway (GO:0033146)	1/32	0.0237411	0.0792573	45.977	171.979	KANK2
BP	negative chemotaxis (GO:0050919)	1/33	0.0244745	0.0792573	44.5379	165.241	SEMA4G
BP	regulation of myoblast differentiation (GO:0045661)	1/34	0.0252073	0.0792573	43.1861	158.952	PLCB1
BP	positive regulation of interleukin-12 production (GO:0032735)	1/34	0.0252073	0.0792573	43.1861	158.952	PLCB1
BP	negative regulation of extrinsic apoptotic signaling pathway via death domain receptors (GO:1902042)	1/34	0.0252073	0.0792573	43.1861	158.952	PEA15
BP	negative regulation of cell cycle G1/S phase transition (GO:1902807)	1/35	0.0259397	0.0792573	41.9139	153.069	KANK2
BP	positive regulation of cell cycle G1/S phase transition (GO:1902808)	1/35	0.0259397	0.0792573	41.9139	153.069	PLCB1
BP	positive regulation of reproductive process (GO:2000243)	1/35	0.0259397	0.0792573	41.9139	153.069	PLCB1
BP	semaphorin-plexin signaling pathway (GO:0071526)	1/35	0.0259397	0.0792573	41.9139	153.069	SEMA4G
BP	Wnt signaling pathway, calcium modulating pathway (GO:0007223)	1/36	0.0266715	0.0792573	40.7143	147.555	PLCB1
BP	regulation of embryonic development (GO:0045995)	1/36	0.0266715	0.0792573	40.7143	147.555	PLCB1
BP	regulation of glucose import (GO:0046324)	1/37	0.0274028	0.0792573	39.5813	142.378	PEA15
BP	neural crest cell migration (GO:0001755)	1/37	0.0274028	0.0792573	39.5813	142.378	SEMA4G
BP	negative regulation of G1/S transition of mitotic cell cycle (GO:2000134)	1/37	0.0274028	0.0792573	39.5813	142.378	KANK2
BP	glutamate receptor signaling pathway (GO:0007215)	1/37	0.0274028	0.0792573	39.5813	142.378	PLCB1
BP	epithelial cell migration (GO:0010631)	1/41	0.0303229	0.0860765	35.6161	124.509	KANK2
BP	regulation of extrinsic apoptotic signaling pathway via death domain receptors (GO:1902041)	1/42	0.0310517	0.0860765	34.7456	120.64	PEA15
BP	negative regulation of proteolysis (GO:0045861)	1/43	0.0317799	0.0860765	33.9167	116.976	CSTB
BP	negative regulation of cell population proliferation (GO:0008285)	2/379	0.0319558	0.0860765	8.00163	27.5528	KANK2;ADARB1
BP	homotypic cell-cell adhesion (GO:0034109)	1/44	0.0325076	0.0860765	33.1262	113.5	CD99
BP	metal ion homeostasis (GO:0055065)	1/44	0.0325076	0.0860765	33.1262	113.5	CIB2
BP	neural crest cell development (GO:0014032)	1/45	0.0332348	0.0867799	32.3718	110.199	SEMA4G
BP	interleukin-12-mediated signaling pathway (GO:0035722)	1/46	0.0339615	0.0874626	31.6508	107.06	PLCB1
BP	polyol metabolic process (GO:0019751)	1/47	0.0346877	0.0876016	30.9612	104.072	PLCB1
BP	cellular response to interleukin-12 (GO:0071349)	1/48	0.0354134	0.0876016	30.3009	101.225	PLCB1
BP	inositol phosphate metabolic process (GO:0043647)	1/48	0.0354134	0.0876016	30.3009	101.225	PLCB1
BP	regulation of cell migration (GO:0030334)	2/408	0.0365809	0.0889196	7.4191	24.5441	SEMA4G;ADARB1
BP	regulation of interleukin-12 production (GO:0032655)	1/51	0.0375874	0.0889196	28.4786	93.4406	PLCB1
BP	inositol lipid-mediated signaling (GO:0048017)	1/51	0.0375874	0.0889196	28.4786	93.4406	PLCB1
BP	ameboidal-type cell migration (GO:0001667)	1/52	0.0383111	0.0889196	27.9188	91.0715	SEMA4G
BP	positive regulation of developmental growth (GO:0048639)	1/52	0.0383111	0.0889196	27.9188	91.0715	PLCB1
BP	regulation of proteolysis (GO:0030162)	1/54	0.0397569	0.0911499	26.8625	86.6309	CSTB
BP	negative regulation of hydrolase activity (GO:0051346)	1/58	0.0426424	0.0943149	24.9724	78.7857	CSTB
BP	RNA modification (GO:0009451)	1/58	0.0426424	0.0943149	24.9724	78.7857	ADARB1
BP	positive regulation of mitotic cell cycle phase transition (GO:1901992)	1/58	0.0426424	0.0943149	24.9724	78.7857	PLCB1
BP	negative regulation of response to stimulus (GO:0048585)	1/61	0.0448012	0.0976709	23.7202	73.6637	COL3A1
BP	positive regulation of viral process (GO:0048524)	1/63	0.0462378	0.0976709	22.9528	70.5558	ADARB1
BP	positive regulation of Ras protein signal transduction (GO:0046579)	1/63	0.0462378	0.0976709	22.9528	70.5558	COL3A1
BP	negative regulation of peptidase activity (GO:0010466)	1/63	0.0462378	0.0976709	22.9528	70.5558	CSTB
BP	regulation of viral genome replication (GO:0045069)	1/67	0.0491051	0.102575	21.5574	64.9694	ADARB1
BP	kidney development (GO:0001822)	1/70	0.0512503	0.104729	20.617	61.2537	KANK2
BP	wound healing (GO:0042060)	1/70	0.0512503	0.104729	20.617	61.2537	COL3A1
BP	phosphatidylinositol-mediated signaling (GO:0048015)	1/71	0.0519644	0.105046	20.3214	60.0945	PLCB1
BP	regulation of hydrolase activity (GO:0051336)	1/73	0.053391	0.105658	19.755	57.8843	FGD1
BP	positive regulation of JNK cascade (GO:0046330)	1/73	0.053391	0.105658	19.755	57.8843	PLCB1
BP	integrin-mediated signaling pathway (GO:0007229)	1/75	0.0548156	0.107347	19.2191	55.8081	COL3A1
BP	positive regulation of growth (GO:0045927)	1/76	0.0555272	0.10762	18.9619	54.8166	PLCB1
BP	glycerophospholipid metabolic process (GO:0006650)	1/80	0.0583684	0.109733	17.9982	51.1325	PLCB1
BP	skin development (GO:0043588)	1/80	0.0583684	0.109733	17.9982	51.1325	COL3A1
BP	negative regulation of extrinsic apoptotic signaling pathway (GO:2001237)	1/80	0.0583684	0.109733	17.9982	51.1325	PEA15
BP	positive regulation of cellular amide metabolic process (GO:0034250)	1/81	0.0590774	0.109966	17.7723	50.2762	UPF3A
BP	regulation of G protein-coupled receptor signaling pathway (GO:0008277)	1/82	0.059786	0.110194	17.552	49.4438	PLCB1
BP	regulation of Ras protein signal transduction (GO:0046578)	1/86	0.0626153	0.114288	16.7227	46.3343	KANK2
BP	collagen fibril organization (GO:0030199)	1/89	0.064732	0.115595	16.1502	44.2111	COL3A1
BP	transforming growth factor beta receptor signaling pathway (GO:0007179)	1/89	0.064732	0.115595	16.1502	44.2111	COL3A1
BP	negative regulation of protein kinase activity (GO:0006469)	1/90	0.0654366	0.115595	15.9679	43.5392	ADARB1
BP	negative regulation of cellular process (GO:0048523)	2/566	0.0658269	0.115595	5.2976	14.4133	KANK2;ADARB1
BP	negative regulation of mitotic cell cycle phase transition (GO:1901991)	1/92	0.0668443	0.115595	15.6154	42.2457	KANK2
BP	negative regulation of cell death (GO:0060548)	1/94	0.06825	0.115595	15.278	41.0151	KANK2
BP	negative regulation of cellular protein metabolic process (GO:0032269)	1/94	0.06825	0.115595	15.278	41.0151	CSTB
BP	interleukin-1-mediated signaling pathway (GO:0070498)	1/94	0.06825	0.115595	15.278	41.0151	PLCB1
BP	calcium ion homeostasis (GO:0055074)	1/97	0.0703548	0.118096	14.7984	39.2779	CIB2
BP	positive regulation of stress-activated MAPK cascade (GO:0032874)	1/99	0.0717556	0.118449	14.4949	38.1867	PLCB1
BP	positive regulation of translation (GO:0045727)	1/100	0.0724552	0.118449	14.3478	37.6598	UPF3A
BP	cell-matrix adhesion (GO:0007160)	1/100	0.0724552	0.118449	14.3478	37.6598	COL3A1
BP	positive regulation of cellular protein metabolic process (GO:0032270)	1/102	0.073853	0.119693	14.0622	36.6417	UPF3A
BP	cellular response to organonitrogen compound (GO:0071417)	1/103	0.0745512	0.119792	13.9237	36.1496	CIB2
BP	regulation of JNK cascade (GO:0046328)	1/105	0.0759461	0.120999	13.6545	35.1977	PLCB1
BP	phosphatidylinositol metabolic process (GO:0046488)	1/112	0.0808127	0.126667	12.7889	32.1721	PLCB1
BP	nuclear-transcribed mRNA catabolic process, nonsense-mediated decay (GO:0000184)	1/113	0.0815059	0.126667	12.6741	31.775	UPF3A
BP	negative regulation of cell motility (GO:2000146)	1/114	0.0821987	0.126667	12.5613	31.3859	ADARB1
BP	cellular response to transforming growth factor beta stimulus (GO:0071560)	1/114	0.0821987	0.126667	12.5613	31.3859	COL3A1
BP	cytoskeleton organization (GO:0007010)	1/120	0.0863452	0.131975	11.9244	29.2076	FGD1
BP	epithelium development (GO:0060429)	1/122	0.0877235	0.133	11.7261	28.5362	KANK2
BP	non-canonical Wnt signaling pathway (GO:0035567)	1/124	0.0890998	0.134006	11.5343	27.8898	PLCB1
BP	circulatory system development (GO:0072359)	1/126	0.0904742	0.134993	11.3486	27.2671	COL3A1
BP	positive regulation of macromolecule biosynthetic process (GO:0010557)	1/129	0.0925321	0.136722	11.0809	26.3748	UPF3A
BP	G2/M transition of mitotic cell cycle (GO:0000086)	1/130	0.0932172	0.136722	10.9945	26.0879	PLCB1
BP	cell cycle G2/M phase transition (GO:0044839)	1/131	0.0939017	0.136722	10.9093	25.8061	PLCB1
BP	RNA metabolic process (GO:0016070)	1/133	0.0952693	0.136722	10.743	25.2572	ADARB1
BP	transmembrane receptor protein serine/threonine kinase signaling pathway (GO:0007178)	1/133	0.0952693	0.136722	10.743	25.2572	COL3A1
BP	regulation of small GTPase mediated signal transduction (GO:0051056)	1/141	0.100721	0.143451	10.125	23.241	FGD1
BP	positive regulation of cytosolic calcium ion concentration (GO:0007204)	1/147	0.104789	0.147658	9.70597	21.8948	CIB2
BP	regulation of cytosolic calcium ion concentration (GO:0051480)	1/148	0.105465	0.147658	9.63946	21.6827	CIB2
BP	response to cytokine (GO:0034097)	1/150	0.106817	0.147658	9.50911	21.2685	COL3A1
BP	cellular response to organic cyclic compound (GO:0071407)	1/150	0.106817	0.147658	9.50911	21.2685	CIB2
BP	cellular response to interleukin-1 (GO:0071347)	1/155	0.110187	0.1502	9.19805	20.287	PLCB1
BP	regulation of cell population proliferation (GO:0042127)	2/764	0.110254	0.1502	3.88108	8.55768	KANK2;ADARB1
BP	heart development (GO:0007507)	1/164	0.116223	0.157193	8.68624	18.6949	COL3A1
BP	nuclear-transcribed mRNA catabolic process (GO:0000956)	1/171	0.120891	0.162339	8.32563	17.5909	UPF3A
BP	positive regulation of developmental process (GO:0051094)	1/177	0.124874	0.16448	8.03937	16.7255	PLCB1
BP	negative regulation of immune response (GO:0050777)	1/178	0.125536	0.16448	7.99354	16.5879	COL3A1
BP	regulation of translation (GO:0006417)	1/178	0.125536	0.16448	7.99354	16.5879	UPF3A
BP	RNA processing (GO:0006396)	1/179	0.126198	0.16448	7.94823	16.4521	ADARB1
BP	positive regulation of cellular biosynthetic process (GO:0031328)	1/180	0.126859	0.16448	7.90343	16.318	UPF3A
BP	regulation of GTPase activity (GO:0043087)	1/189	0.13279	0.170989	7.52166	15.1861	FGD1
BP	regulation of programmed cell death (GO:0043067)	1/194	0.136068	0.174019	7.32494	14.6103	KANK2
BP	regulation of signal transduction (GO:0009966)	1/198	0.138682	0.176164	7.17476	14.1742	PLCB1
BP	axon guidance (GO:0007411)	1/203	0.14194	0.179092	6.9954	13.6575	SEMA4G
BP	mitotic cell cycle phase transition (GO:0044772)	1/209	0.145834	0.182779	6.79155	13.0757	PLCB1
BP	phosphate-containing compound metabolic process (GO:0006796)	1/212	0.147775	0.183985	6.69397	12.7993	PLCB1
BP	extracellular structure organization (GO:0043062)	1/216	0.150356	0.185543	6.56811	12.4449	COL3A1
BP	external encapsulating structure organization (GO:0045229)	1/217	0.151	0.185543	6.53737	12.3587	COL3A1
BP	positive regulation of cell motility (GO:2000147)	1/221	0.153573	0.187478	6.41721	12.0232	SEMA4G
BP	negative regulation of transcription, DNA-templated (GO:0045892)	2/948	0.157014	0.190443	3.09628	5.7325	KANK2;PLCB1
BP	axonogenesis (GO:0007409)	1/240	0.165692	0.19968	5.90137	10.6085	SEMA4G
BP	positive regulation of cell differentiation (GO:0045597)	1/258	0.177023	0.211977	5.48305	9.49376	PLCB1
BP	negative regulation of signal transduction (GO:0009968)	1/267	0.182635	0.217312	5.29511	9.0031	KANK2
BP	positive regulation of cell migration (GO:0030335)	1/269	0.183877	0.217414	5.25506	8.89939	SEMA4G
BP	plasma membrane bounded cell projection assembly (GO:0120031)	1/278	0.189445	0.222598	5.082	8.4547	FGD1
BP	positive regulation of programmed cell death (GO:0043068)	1/286	0.194365	0.22696	4.93734	8.08746	FGD1
BP	regulation of cell cycle (GO:0051726)	1/296	0.200475	0.23265	4.76755	7.66177	ADARB1
BP	extracellular matrix organization (GO:0030198)	1/300	0.202907	0.234028	4.70282	7.50103	COL3A1
BP	MAPK cascade (GO:0000165)	1/303	0.204727	0.234687	4.65539	7.38383	PEA15
BP	positive regulation of apoptotic process (GO:0043065)	1/310	0.208957	0.238084	4.54831	7.12096	FGD1
BP	cellular response to oxygen-containing compound (GO:1901701)	1/323	0.216758	0.245485	4.3618	6.66909	CIB2
BP	positive regulation of cytokine production (GO:0001819)	1/335	0.223895	0.252049	4.20252	6.28941	PLCB1
BP	positive regulation of multicellular organismal process (GO:0051240)	1/345	0.229796	0.257152	4.07828	5.99738	PLCB1
BP	supramolecular fiber organization (GO:0097435)	1/351	0.233316	0.259547	4.00714	5.83184	COL3A1
BP	gene expression (GO:0010467)	1/356	0.236238	0.261252	3.9497	5.69908	ADARB1
BP	negative regulation of programmed cell death (GO:0043069)	1/381	0.250694	0.275617	3.68515	5.09848	KANK2
BP	transmembrane receptor protein tyrosine kinase signaling pathway (GO:0007169)	1/404	0.263768	0.288304	3.47076	4.62543	PLCB1
BP	organelle organization (GO:0006996)	1/420	0.272737	0.296384	3.33549	4.33363	FGD1
BP	regulation of intracellular signal transduction (GO:1902531)	1/437	0.282154	0.304856	3.20265	4.05232	FGD1
BP	negative regulation of nucleic acid-templated transcription (GO:1903507)	1/464	0.296878	0.318931	3.01172	3.65754	PLCB1
BP	neutrophil degranulation (GO:0043312)	1/481	0.306003	0.325301	2.90253	3.43706	CSTB
BP	positive regulation of gene expression (GO:0010628)	1/482	0.306536	0.325301	2.89635	3.4247	UPF3A
BP	neutrophil activation involved in immune response (GO:0002283)	1/485	0.308134	0.325301	2.87795	3.38798	CSTB
BP	neutrophil mediated immunity (GO:0002446)	1/488	0.309728	0.325301	2.85978	3.35184	CSTB
BP	positive regulation of nucleic acid-templated transcription (GO:1903508)	1/511	0.321837	0.336141	2.72759	3.0923	PLCB1
BP	negative regulation of cellular macromolecule biosynthetic process (GO:2000113)	1/547	0.340393	0.353558	2.54304	2.74052	PLCB1
BP	cytokine-mediated signaling pathway (GO:0019221)	1/621	0.377058	0.389488	2.23099	2.17601	PLCB1
BP	negative regulation of transcription by RNA polymerase II (GO:0000122)	1/684	0.406764	0.417878	2.01862	1.81579	KANK2
BP	regulation of apoptotic process (GO:0042981)	1/742	0.432938	0.44235	1.85502	1.55295	FGD1
BP	regulation of transcription by RNA polymerase II (GO:0006357)	2/2206	0.504662	0.512846	1.24117	0.848795	KANK2;ETV3
BP	regulation of transcription, DNA-templated (GO:0006355)	2/2244	0.514245	0.519775	1.21753	0.809721	ETV3;PLCB1
BP	cellular protein modification process (GO:0006464)	1/1025	0.545897	0.548816	1.32261	0.800611	COL3A1
BP	positive regulation of transcription, DNA-templated (GO:0045893)	1/1183	0.599444	0.599444	1.13627	0.581489	PLCB1
MF	endopeptidase inhibitor activity (GO:0004866)	2/115	0.00327713	0.0436881	27.0551	154.777	CSTB;LXN
MF	protease binding (GO:0002020)	2/118	0.00344664	0.0436881	26.3515	149.422	CSTB;COL3A1
MF	double-stranded RNA adenosine deaminase activity (GO:0003726)	2021-01-05	0.0037447	0.0436881	356.804	1993.61	ADARB1
MF	tRNA-specific adenosine deaminase activity (GO:0008251)	2021-01-08	0.00598524	0.0479563	203.857	1043.43	ADARB1
MF	adenosine deaminase activity (GO:0004000)	2021-01-10	0.00747633	0.0479563	158.54	776.212	ADARB1
MF	platelet-derived growth factor binding (GO:0048407)	2021-01-11	0.00822109	0.0479563	142.679	685.007	COL3A1
MF	metalloendopeptidase inhibitor activity (GO:0008191)	2021-01-14	0.0104522	0.0522612	109.736	500.5	LXN
MF	semaphorin receptor binding (GO:0030215)	2021-01-23	0.0171176	0.05916	64.8149	263.644	SEMA4G
MF	phosphatidylinositol phospholipase C activity (GO:0004435)	2021-01-23	0.0171176	0.05916	64.8149	263.644	PLCB1
MF	chemorepellent activity (GO:0045499)	2021-01-25	0.0185931	0.05916	59.4077	236.738	SEMA4G
MF	phospholipase C activity (GO:0004629)	2021-01-25	0.0185931	0.05916	59.4077	236.738	PLCB1
MF	telomeric DNA binding (GO:0042162)	1/33	0.0244745	0.0688602	44.5379	165.241	UPF3A
MF	GTPase activator activity (GO:0005096)	2/336	0.0255766	0.0688602	9.05159	33.1838	PLCB1;FGD1
MF	peptidase inhibitor activity (GO:0030414)	1/40	0.0295936	0.0690518	36.5311	128.597	CSTB
MF	cysteine-type endopeptidase inhibitor activity (GO:0004869)	1/40	0.0295936	0.0690518	36.5311	128.597	CSTB
MF	endopeptidase regulator activity (GO:0061135)	1/46	0.0339615	0.0742909	31.6508	107.06	CSTB
MF	double-stranded RNA binding (GO:0003725)	1/73	0.053391	0.100976	19.755	57.8843	ADARB1
MF	phosphotransferase activity, alcohol group as acceptor (GO:0016773)	1/75	0.0548156	0.100976	19.2191	55.8081	NMRK1
MF	phosphatidylinositol-4,5-bisphosphate binding (GO:0005546)	1/75	0.0548156	0.100976	19.2191	55.8081	PLCB1
MF	phosphatidylinositol bisphosphate binding (GO:1902936)	1/94	0.06825	0.119437	15.278	41.0151	PLCB1
MF	kinase activity (GO:0016301)	1/112	0.0808127	0.134688	12.7889	32.1721	NMRK1
MF	sequence-specific DNA binding (GO:0043565)	2/707	0.0967305	0.153889	4.20731	9.82755	UPF3A;ETV3
MF	magnesium ion binding (GO:0000287)	1/146	0.104112	0.154789	9.7734	22.1102	CIB2
MF	guanyl-nucleotide exchange factor activity (GO:0005085)	1/149	0.106141	0.154789	9.57384	21.474	FGD1
MF	small GTPase binding (GO:0031267)	1/175	0.123548	0.172967	8.13259	17.0063	FGD1
MF	GTPase binding (GO:0051020)	1/201	0.140638	0.189321	7.06607	13.8605	FGD1
MF	GTPase regulator activity (GO:0030695)	1/233	0.161246	0.209022	6.08159	11.0978	PLCB1
MF	mRNA binding (GO:0003729)	1/263	0.180145	0.225181	5.37704	9.21622	ADARB1
MF	receptor ligand activity (GO:0048018)	1/307	0.207146	0.250004	4.5936	7.23184	SEMA4G
MF	calcium ion binding (GO:0005509)	1/348	0.231558	0.270151	4.0424	5.91374	CIB2
MF	RNA binding (GO:0003723)	2/1406	0.284867	0.321624	2.03605	2.55674	CSTB;ADARB1
MF	metal ion binding (GO:0046872)	1/517	0.324963	0.355429	2.69504	3.02934	CIB2
MF	protein homodimerization activity (GO:0042803)	1/636	0.384254	0.402883	2.1766	2.08182	CIB2
MF	double-stranded DNA binding (GO:0003690)	1/651	0.391372	0.402883	2.12473	1.9932	ETV3
MF	sequence-specific double-stranded DNA binding (GO:1990837)	1/712	0.419537	0.419537	1.93631	1.68188	ETV3
CC	nucleolus (GO:0005730)	3/733	0.0160454	0.142429	6.59418	27.2493	CSTB;UPF3A;ADARB1
CC	nuclear lumen (GO:0031981)	3/745	0.0167563	0.142429	6.48349	26.5109	CSTB;UPF3A;ADARB1
CC	collagen-containing extracellular matrix (GO:0062023)	2/380	0.032111	0.172036	7.98006	27.4399	CSTB;COL3A1
CC	tertiary granule lumen (GO:1904724)	1/55	0.040479	0.172036	26.3638	84.5478	CSTB
CC	intracellular non-membrane-bounded organelle (GO:0043232)	3/1158	0.0522618	0.17769	4.07576	12.0296	CSTB;UPF3A;ADARB1
CC	cytoplasmic vesicle lumen (GO:0060205)	1/115	0.082891	0.214715	12.4505	31.0046	CSTB
CC	ficolin-1-rich granule lumen (GO:1904813)	1/123	0.0884119	0.214715	11.6294	28.21	CSTB
CC	tertiary granule (GO:0070820)	1/164	0.116223	0.222824	8.68624	18.6949	CSTB
CC	ficolin-1-rich granule (GO:0101002)	1/184	0.1295	0.222824	7.72912	15.7989	CSTB
CC	intracellular organelle lumen (GO:0070013)	2/848	0.131073	0.222824	3.48045	7.07228	CSTB;COL3A1
CC	endoplasmic reticulum lumen (GO:0005788)	1/285	0.193751	0.292525	4.95498	8.13201	COL3A1
CC	secretory granule lumen (GO:0034774)	1/316	0.212566	0.292525	4.46032	6.90681	CSTB
CC	nucleus (GO:0005634)	5/4484	0.231855	0.292525	1.73097	2.53005	CSTB;UPF3A;ADARB1;ETV3;PLCB1
CC	focal adhesion (GO:0005925)	1/387	0.254126	0.292525	3.62676	4.96839	CD99
CC	cell-substrate junction (GO:0030055)	1/394	0.25811	0.292525	3.56089	4.82276	CD99
CC	integral component of plasma membrane (GO:0005887)	2/1454	0.298608	0.317271	1.96366	2.37332	SEMA4G;CD99
CC	intracellular membrane-bounded organelle (GO:0043231)	5/5192	0.34556	0.34556	1.42645	1.51573	CSTB;UPF3A;ADARB1;ETV3;PLCB1
