# Supplementary material for: Identification of the shared gene signatures and pathways between sarcopenia and type 2 diabetes mellitus
Source: PLoS One. 2022 Mar 10;17(3):e0265221. doi: 10.1371/journal.pone.0265221 (PMC8912249; doi:10.1371/journal.pone.0265221)
Supplement: S3 Table — (XLSX) [file pone.0265221.s005.xlsx]

## Sheet: Sheet1
S4 Table. KEGG enrichment analysis details.
Term	Overlap	P-value	Adjusted P-value	Odds Ratio	Combined Score	Genes
AGE-RAGE signaling pathway in diabetic complications	2/100	0.00249083	0.0697446	31.2198	187.167	COL3A1;PLCB1
Amoebiasis	2/102	0.00258974	0.0697446	30.5923	182.214	COL3A1;PLCB1
Platelet activation	2/124	0.00379776	0.0697446	25.0479	139.601	COL3A1;PLCB1
Relaxin signaling pathway	2/129	0.00410262	0.0697446	24.0557	132.213	COL3A1;PLCB1
Diabetic cardiomyopathy	2/203	0.00986781	0.134202	15.1427	69.9364	COL3A1;PLCB1
Nicotinate and nicotinamide metabolism	1/35	0.0259397	0.146915	41.9139	153.069	NMRK1
African trypanosomiasis	1/37	0.0274028	0.146915	39.5813	142.378	PLCB1
Carbohydrate digestion and absorption	1/47	0.0346877	0.146915	30.9612	104.072	PLCB1
Endocrine and other factor-regulated calcium reabsorption	1/53	0.0390342	0.146915	27.3805	88.8036	PLCB1
Long-term depression	1/60	0.0440821	0.146915	24.1235	75.3063	PLCB1
GnRH secretion	1/64	0.0469554	0.146915	22.5873	69.0845	PLCB1
Cortisol synthesis and secretion	1/65	0.0476725	0.146915	22.2333	67.6647	PLCB1
Long-term potentiation	1/67	0.0491051	0.146915	21.5574	64.9694	PLCB1
Renin secretion	1/69	0.0505358	0.146915	20.9212	62.4514	PLCB1
Inositol phosphate metabolism	1/73	0.053391	0.146915	19.755	57.8843	PLCB1
Thyroid hormone synthesis	1/75	0.0548156	0.146915	19.2191	55.8081	PLCB1
Gastric acid secretion	1/76	0.0555272	0.146915	18.9619	54.8166	PLCB1
Insulin secretion	1/86	0.0626153	0.146915	16.7227	46.3343	PLCB1
Taste transduction	1/86	0.0626153	0.146915	16.7227	46.3343	PLCB1
Gap junction	1/88	0.0640269	0.146915	16.3366	44.9004	PLCB1
Salivary secretion	1/93	0.0675474	0.146915	15.4449	41.6228	PLCB1
GnRH signaling pathway	1/93	0.0675474	0.146915	15.4449	41.6228	PLCB1
Circadian entrainment	1/97	0.0703548	0.146915	14.7984	39.2779	PLCB1
Phosphatidylinositol signaling system	1/97	0.0703548	0.146915	14.7984	39.2779	PLCB1
Aldosterone synthesis and secretion	1/98	0.0710555	0.146915	14.6451	38.7259	PLCB1
Inflammatory mediator regulation of TRP channels	1/98	0.0710555	0.146915	14.6451	38.7259	PLCB1
mRNA surveillance pathway	1/98	0.0710555	0.146915	14.6451	38.7259	UPF3A
Melanogenesis	1/101	0.0731544	0.146915	14.2036	37.1449	PLCB1
Chagas disease	1/102	0.073853	0.146915	14.0622	36.6417	PLCB1
Pancreatic secretion	1/102	0.073853	0.146915	14.0622	36.6417	PLCB1
Protein digestion and absorption	1/103	0.0745512	0.146915	13.9237	36.1496	COL3A1
Parathyroid hormone synthesis, secretion and action	1/106	0.0766428	0.146915	13.5238	34.7373	PLCB1
Glucagon signaling pathway	1/107	0.077339	0.146915	13.3956	34.2867	PLCB1
Serotonergic synapse	1/113	0.0815059	0.146915	12.6741	31.775	PLCB1
Cholinergic synapse	1/113	0.0815059	0.146915	12.6741	31.775	PLCB1
Leukocyte transendothelial migration	1/114	0.0821987	0.146915	12.5613	31.3859	CD99
Glutamatergic synapse	1/114	0.0821987	0.146915	12.5613	31.3859	PLCB1
Sphingolipid signaling pathway	1/119	0.0856553	0.146915	12.026	29.553	PLCB1
Growth hormone synthesis, secretion and action	1/119	0.0856553	0.146915	12.026	29.553	PLCB1
Thyroid hormone signaling pathway	1/121	0.0870346	0.146915	11.8244	28.8687	PLCB1
Dopaminergic synapse	1/132	0.0945857	0.146915	10.8255	25.5293	PLCB1
Vascular smooth muscle contraction	1/133	0.0952693	0.146915	10.743	25.2572	PLCB1
Apelin signaling pathway	1/137	0.0979988	0.146915	10.4249	24.2149	PLCB1
Estrogen signaling pathway	1/137	0.0979988	0.146915	10.4249	24.2149	PLCB1
Spinocerebellar ataxia	1/143	0.102079	0.146915	9.98139	22.7777	PLCB1
Cell adhesion molecules	1/148	0.105465	0.146915	9.63946	21.6827	CD99
Phospholipase D signaling pathway	1/148	0.105465	0.146915	9.63946	21.6827	PLCB1
Retrograde endocannabinoid signaling	1/148	0.105465	0.146915	9.63946	21.6827	PLCB1
Adrenergic signaling in cardiomyocytes	1/150	0.106817	0.146915	9.50911	21.2685	PLCB1
Oxytocin signaling pathway	1/154	0.109514	0.146915	9.25864	20.4774	PLCB1
Cushing syndrome	1/155	0.110187	0.146915	9.19805	20.287	PLCB1
Wnt signaling pathway	1/166	0.117559	0.151686	8.58009	18.3684	PLCB1
cGMP-PKG signaling pathway	1/167	0.118226	0.151686	8.52797	18.2085	PLCB1
NOD-like receptor signaling pathway	1/181	0.12752	0.157992	7.85913	16.1857	PLCB1
Axon guidance	1/182	0.12818	0.157992	7.81531	16.0551	SEMA4G
RNA transport	1/186	0.130817	0.157992	7.64479	15.5492	UPF3A
Neutrophil extracellular trap formation	1/189	0.13279	0.157992	7.52166	15.1861	PLCB1
Chemokine signaling pathway	1/192	0.134758	0.157992	7.40239	14.8364	PLCB1
Rap1 signaling pathway	1/210	0.146481	0.168826	6.75871	12.9825	PLCB1
Lipid and atherosclerosis	1/215	0.149712	0.169046	6.59913	12.532	PLCB1
Regulation of actin cytoskeleton	1/218	0.151644	0.169046	6.50691	12.2735	FGD1
Human cytomegalovirus infection	1/225	0.156137	0.171248	6.30134	11.7017	PLCB1
Calcium signaling pathway	1/240	0.165692	0.178842	5.90137	10.6085	PLCB1
Shigellosis	1/246	0.169485	0.180078	5.7551	10.2153	PLCB1
Huntington disease	1/306	0.206542	0.216075	4.6089	7.26939	PLCB1
Alzheimer disease	1/369	0.243788	0.251175	3.80765	5.37433	PLCB1
Pathways of neurodegeneration	1/475	0.302795	0.307314	2.94017	3.51263	PLCB1
Pathways in cancer	1/531	0.332205	0.332205	2.62197	2.88941	PLCB1
