# Supplementary material for: Identification of the shared gene signatures and pathways between sarcopenia and type 2 diabetes mellitus
Source: PLoS One. 2022 Mar 10;17(3):e0265221. doi: 10.1371/journal.pone.0265221 (PMC8912249; doi:10.1371/journal.pone.0265221)
Supplement: S4 Table — (XLSX) [file pone.0265221.s006.xlsx]

## Sheet: Sheet1
S5 Table. WikiPathway enrichment analysis details.
Term	Overlap	P-value	Adjusted P-value	Odds Ratio	Combined Score	Genes
Cell-type Dependent Selectivity of CCK2R Signaling WP3679	2021-01-13	0.00970904	0.0622987	118.887	551.005	PLCB1
GPR40 Pathway WP3958	2021-01-15	0.0111949	0.0622987	101.893	457.733	PLCB1
Tryptophan catabolism leading to NAD+ production WP4210	2021-01-16	0.0119371	0.0622987	95.0952	421.092	NMRK1
Airway smooth muscle cell contraction WP4962	2021-01-17	0.0126787	0.0622987	89.1473	389.38	PLCB1
miR-509-3p alteration of YAP1/ECM axis WP3967	2021-01-17	0.0126787	0.0622987	89.1473	389.38	COL3A1
PKC-gamma calcium signaling pathway in ataxia WP4760	2021-01-22	0.0163791	0.0622987	67.9048	279.207	PLCB1
miRNA targets in ECM and membrane receptors WP2911	2021-01-22	0.0163791	0.0622987	67.9048	279.207	COL3A1
Signal Transduction of S1P Receptor WP26	2021-01-25	0.0185931	0.0622987	59.4077	236.738	PLCB1
Inflammatory Response Pathway WP453	2021-01-30	0.0222728	0.0622987	49.1527	186.996	COL3A1
Endothelin Pathways WP2197	1/33	0.0244745	0.0622987	44.5379	165.241	PLCB1
Resistin as a regulator of inflammation WP4481	1/33	0.0244745	0.0622987	44.5379	165.241	PLCB1
Kisspeptin/kisspeptin receptor system in the ovary WP4871	1/39	0.0288639	0.067349	37.4944	132.924	PLCB1
Phosphoinositides metabolism WP4971	1/49	0.0361386	0.077837	29.6682	98.5099	PLCB1
Thyroid stimulating hormone (TSH) signaling pathway WP2032	1/66	0.0483891	0.0909377	21.8901	66.2938	PLCB1
AMP-activated protein kinase (AMPK) signaling WP1403	1/69	0.0505358	0.0909377	20.9212	62.4514	PLCB1
Non-genomic actions of 1,25 dihydroxyvitamin D3 WP4341	1/71	0.0519644	0.0909377	20.3214	60.0945	PLCB1
Alzheimer's disease WP2059	1/83	0.0604941	0.0994776	17.3371	48.6342	PLCB1
Apoptosis Modulation and Signaling WP1772	1/90	0.0654366	0.0994776	15.9679	43.5392	PEA15
Thyroid hormones production and their peripheral downstream signaling effects WP4746	1/95	0.0689521	0.0994776	15.1147	40.422	PLCB1
Pathways Regulating Hippo Signaling WP4540	1/98	0.0710555	0.0994776	14.6451	38.7259	PLCB1
Senescence and Autophagy in Cancer WP615	1/105	0.0759461	0.101261	13.6545	35.1977	COL3A1
Wnt signaling WP428	1/115	0.082891	0.105498	12.4505	31.0046	PLCB1
Fragile X Syndrome WP4549	1/121	0.0870346	0.105955	11.8244	28.8687	PLCB1
Regulation of Actin Cytoskeleton WP51	1/150	0.106817	0.124619	9.50911	21.2685	FGD1
Chemokine signaling pathway WP3929	1/164	0.116223	0.130169	8.68624	18.6949	PLCB1
IL-18 signaling pathway WP4754	1/272	0.185737	0.200024	5.1961	8.74724	COL3A1
Focal Adhesion-PI3K-Akt-mTOR-signaling pathway WP3932	1/303	0.204727	0.212309	4.65539	7.38383	COL3A1
VEGFA-VEGFR2 Signaling Pathway WP3888	1/432	0.279396	0.279396	3.24064	4.13222	FJX1
