# Supplementary material for: Identification of the shared gene signatures and pathways between sarcopenia and type 2 diabetes mellitus
Source: PLoS One. 2022 Mar 10;17(3):e0265221. doi: 10.1371/journal.pone.0265221 (PMC8912249; doi:10.1371/journal.pone.0265221)
Supplement: S5 Table — (XLSX) [file pone.0265221.s007.xlsx]

## Sheet: Sheet1
S6 Table. Reactome enrichment analysis details.
Term	Overlap	P-value	Adjusted P-value	Odds Ratio	Combined Score	Genes
Free fatty acids regulate insulin secretion Homo sapiens R-HSA-400451	2021-01-08	0.00598524	0.235813	203.857	1043.43	PLCB1
Fatty Acids bound to GPR40 (FFAR1) regulate insulin secretion Homo sapiens R-HSA-434316	2021-01-08	0.00598524	0.235813	203.857	1043.43	PLCB1
Acetylcholine regulates insulin secretion Homo sapiens R-HSA-399997	2021-01-10	0.00747633	0.235813	158.54	776.212	PLCB1
Scavenging by Class A Receptors Homo sapiens R-HSA-3000480	2021-01-19	0.0141604	0.235813	79.2341	337.324	COL3A1
G beta:gamma signalling through PLC beta Homo sapiens R-HSA-418217	2021-01-20	0.0149005	0.235813	75.0602	315.73	PLCB1
Presynaptic function of Kainate receptors Homo sapiens R-HSA-500657	2021-01-21	0.0156401	0.235813	71.3036	296.475	PLCB1
RAF-independent MAPK1/3 activation Homo sapiens R-HSA-112409	2021-01-23	0.0171176	0.235813	64.8149	263.644	PEA15
Synthesis of IP3 and IP4 in the cytosol Homo sapiens R-HSA-1855204	2021-01-25	0.0185931	0.235813	59.4077	236.738	PLCB1
Activation of Kainate Receptors upon glutamate binding Homo sapiens R-HSA-451326	2021-01-30	0.0222728	0.235813	49.1527	186.996	PLCB1
PLC beta mediated events Homo sapiens R-HSA-112043	1/44	0.0325076	0.235813	33.1262	113.5	PLCB1
Inositol phosphate metabolism Homo sapiens R-HSA-1483249	1/44	0.0325076	0.235813	33.1262	113.5	PLCB1
NRAGE signals death through JNK Homo sapiens R-HSA-193648	1/45	0.0332348	0.235813	32.3718	110.199	FGD1
G-protein mediated events Homo sapiens R-HSA-112040	1/45	0.0332348	0.235813	32.3718	110.199	PLCB1
G-protein beta:gamma signalling Homo sapiens R-HSA-397795	1/51	0.0375874	0.235813	28.4786	93.4406	PLCB1
Assembly of collagen fibrils and other multimeric structures Homo sapiens R-HSA-2022090	1/54	0.0397569	0.235813	26.8625	86.6309	COL3A1
Gastrin-CREB signalling pathway via PKC and MAPK Homo sapiens R-HSA-881907	2/432	0.0405956	0.235813	6.99642	22.4172	PEA15;PLCB1
Signalling by NGF Homo sapiens R-HSA-166520	2/450	0.0437136	0.235813	6.70913	21.0002	PEA15;FGD1
Cell death signalling via NRAGE, NRIF and NADE Homo sapiens R-HSA-204998	1/61	0.0448012	0.235813	23.7202	73.6637	FGD1
Ca2+ pathway Homo sapiens R-HSA-4086398	1/61	0.0448012	0.235813	23.7202	73.6637	PLCB1
Collagen biosynthesis and modifying enzymes Homo sapiens R-HSA-1650814	1/63	0.0462378	0.235813	22.9528	70.5558	COL3A1
Binding and Uptake of Ligands by Scavenger Receptors Homo sapiens R-HSA-2173782	1/74	0.0541035	0.242873	19.4834	56.8302	COL3A1
G alpha (12/13) signalling events Homo sapiens R-HSA-416482	1/75	0.0548156	0.242873	19.2191	55.8081	FGD1
Regulation of insulin secretion Homo sapiens R-HSA-422356	1/80	0.0583684	0.242873	17.9982	51.1325	PLCB1
Opioid Signalling Homo sapiens R-HSA-111885	1/81	0.0590774	0.242873	17.7723	50.2762	PLCB1
p75 NTR receptor-mediated signalling Homo sapiens R-HSA-193704	1/83	0.0604941	0.242873	17.3371	48.6342	FGD1
Collagen formation Homo sapiens R-HSA-1474290	1/85	0.0619087	0.242873	16.9226	47.0803	COL3A1
Signaling by GPCR Homo sapiens R-HSA-372790	3/1293	0.0684517	0.258595	3.62306	9.7157	PEA15;PLCB1;FGD1
Nonsense-Mediated Decay (NMD) Homo sapiens R-HSA-927802	1/106	0.0766428	0.269571	13.5238	34.7373	UPF3A
Nonsense Mediated Decay (NMD) enhanced by the Exon Junction Complex (EJC) Homo sapiens R-HSA-975957	1/106	0.0766428	0.269571	13.5238	34.7373	UPF3A
Integration of energy metabolism Homo sapiens R-HSA-163685	1/110	0.0794247	0.270044	13.0249	32.9914	PLCB1
Rho GTPase cycle Homo sapiens R-HSA-194840	1/122	0.0877235	0.278071	11.7261	28.5362	FGD1
Neurotransmitter Receptor Binding And Downstream Transmission In The Postsynaptic Cell Homo sapiens R-HSA-112314	1/142	0.1014	0.278071	10.0527	23.0074	PLCB1
Beta-catenin independent WNT signaling Homo sapiens R-HSA-3858494	1/144	0.102757	0.278071	9.91109	22.5516	PLCB1
G alpha (q) signalling events Homo sapiens R-HSA-416476	1/191	0.134102	0.278071	7.44173	14.9516	PLCB1
Transmission across Chemical Synapses Homo sapiens R-HSA-112315	1/211	0.147128	0.278071	6.72619	12.8904	PLCB1
GRB2 events in EGFR signaling Homo sapiens R-HSA-179812	1/235	0.162518	0.278071	6.029	10.9545	PEA15
SHC1 events in EGFR signaling Homo sapiens R-HSA-180336	1/235	0.162518	0.278071	6.029	10.9545	PEA15
SOS-mediated signalling Homo sapiens R-HSA-112412	1/235	0.162518	0.278071	6.029	10.9545	PEA15
SHC1 events in ERBB4 signaling Homo sapiens R-HSA-1250347	1/235	0.162518	0.278071	6.029	10.9545	PEA15
RAF/MAP kinase cascade Homo sapiens R-HSA-5673001	1/235	0.162518	0.278071	6.029	10.9545	PEA15
FRS-mediated FGFR2 signaling Homo sapiens R-HSA-5654700	1/236	0.163154	0.278071	6.00304	10.8839	PEA15
FRS-mediated FGFR4 signaling Homo sapiens R-HSA-5654712	1/236	0.163154	0.278071	6.00304	10.8839	PEA15
FRS-mediated FGFR3 signaling Homo sapiens R-HSA-5654706	1/236	0.163154	0.278071	6.00304	10.8839	PEA15
FRS-mediated FGFR1 signaling Homo sapiens R-HSA-5654693	1/236	0.163154	0.278071	6.00304	10.8839	PEA15
ARMS-mediated activation Homo sapiens R-HSA-170984	1/239	0.165058	0.278071	5.92647	10.6763	PEA15
Signalling to p38 via RIT and RIN Homo sapiens R-HSA-187706	1/239	0.165058	0.278071	5.92647	10.6763	PEA15
Frs2-mediated activation Homo sapiens R-HSA-170968	1/240	0.165692	0.278071	5.90137	10.6085	PEA15
MAPK1/MAPK3 signaling Homo sapiens R-HSA-5684996	1/241	0.166325	0.278071	5.87649	10.5413	PEA15
GPCR downstream signaling Homo sapiens R-HSA-388396	2/983	0.166341	0.278071	2.98032	5.34584	PLCB1;FGD1
Prolonged ERK activation events Homo sapiens R-HSA-169893	1/242	0.166958	0.278071	5.85181	10.4748	PEA15
Signaling by Leptin Homo sapiens R-HSA-2586552	1/243	0.16759	0.278071	5.82733	10.409	PEA15
Interleukin receptor SHC signaling Homo sapiens R-HSA-912526	1/245	0.168854	0.278071	5.77898	10.2792	PEA15
Signalling to RAS Homo sapiens R-HSA-167044	1/246	0.169485	0.278071	5.7551	10.2153	PEA15
VEGFR2 mediated cell proliferation Homo sapiens R-HSA-5218921	1/248	0.170746	0.278071	5.70792	10.0892	PEA15
Interleukin-2 signaling Homo sapiens R-HSA-451927	1/252	0.173262	0.278071	5.61582	9.84426	PEA15
Signalling to ERKs Homo sapiens R-HSA-187687	1/253	0.17389	0.278071	5.59325	9.78446	PEA15
Interleukin-3, 5 and GM-CSF signaling Homo sapiens R-HSA-512988	1/261	0.178898	0.278071	5.41896	9.32571	PEA15
NCAM signaling for neurite out-growth Homo sapiens R-HSA-375165	1/266	0.182013	0.278071	5.31536	9.05566	PEA15
Extracellular matrix organization Homo sapiens R-HSA-1474244	1/283	0.192523	0.278071	4.99063	8.22225	COL3A1
IRS-mediated signalling Homo sapiens R-HSA-112399	1/284	0.193137	0.278071	4.97274	8.17694	PEA15
MAPK family signaling cascades Homo sapiens R-HSA-5683057	1/284	0.193137	0.278071	4.97274	8.17694	PEA15
Insulin receptor signalling cascade Homo sapiens R-HSA-74751	1/287	0.194978	0.278071	4.91983	8.04328	PEA15
IGF1R signaling cascade Homo sapiens R-HSA-2428924	1/288	0.19559	0.278071	4.90244	7.99947	PEA15
Signaling by Type 1 Insulin-like Growth Factor 1 Receptor (IGF1R) Homo sapiens R-HSA-2404192	1/288	0.19559	0.278071	4.90244	7.99947	PEA15
IRS-related events triggered by IGF1R Homo sapiens R-HSA-2428928	1/288	0.19559	0.278071	4.90244	7.99947	PEA15
FCERI mediated MAPK activation Homo sapiens R-HSA-2871796	1/289	0.196202	0.278071	4.88517	7.95603	PEA15
Signaling by Wnt Homo sapiens R-HSA-195721	1/295	0.199866	0.278071	4.78401	7.70278	PLCB1
Neuronal System Homo sapiens R-HSA-112316	1/301	0.203514	0.278071	4.6869	7.46165	PLCB1
Signaling by Insulin receptor Homo sapiens R-HSA-74752	1/311	0.20956	0.278071	4.53341	7.08457	PEA15
VEGFA-VEGFR2 Pathway Homo sapiens R-HSA-4420097	1/320	0.214964	0.278071	4.40349	6.76942	PEA15
Signaling by SCF-KIT Homo sapiens R-HSA-1433557	1/325	0.217951	0.278071	4.33444	6.60344	PEA15
Signaling by VEGF Homo sapiens R-HSA-194138	1/328	0.219739	0.278071	4.29401	6.50679	PEA15
Downstream signaling of activated FGFR2 Homo sapiens R-HSA-5654696	1/329	0.220334	0.278071	4.28071	6.47505	PEA15
Downstream signaling of activated FGFR4 Homo sapiens R-HSA-5654716	1/329	0.220334	0.278071	4.28071	6.47505	PEA15
Downstream signaling of activated FGFR3 Homo sapiens R-HSA-5654708	1/329	0.220334	0.278071	4.28071	6.47505	PEA15
Signaling by ERBB4 Homo sapiens R-HSA-1236394	1/330	0.220928	0.278071	4.26748	6.44354	PEA15
Signaling by FGFR4 Homo sapiens R-HSA-5654743	1/332	0.222116	0.278071	4.24126	6.38121	PEA15
Downstream signaling of activated FGFR1 Homo sapiens R-HSA-5654687	1/332	0.222116	0.278071	4.24126	6.38121	PEA15
Signaling by FGFR3 Homo sapiens R-HSA-5654741	1/333	0.222709	0.278071	4.22827	6.35039	PEA15
Signaling by FGFR1 Homo sapiens R-HSA-5654736	1/336	0.224487	0.278071	4.18977	6.25926	PEA15
Downstream signal transduction Homo sapiens R-HSA-186763	1/341	0.22744	0.278071	4.1271	6.11169	PEA15
DAP12 signaling Homo sapiens R-HSA-2424491	1/344	0.229207	0.278071	4.09038	6.02565	PEA15
Infectious disease Homo sapiens R-HSA-5663205	1/348	0.231558	0.278071	4.0424	5.91374	FGD1
Signaling by EGFR Homo sapiens R-HSA-177929	1/355	0.235655	0.278071	3.96106	5.72526	PEA15
DAP12 interactions Homo sapiens R-HSA-2172127	1/359	0.237987	0.278071	3.916	5.62158	PEA15
Signaling by FGFR2 Homo sapiens R-HSA-5654738	1/361	0.23915	0.278071	3.89385	5.57079	PEA15
Signaling by PDGF Homo sapiens R-HSA-186797	1/364	0.240892	0.278071	3.86108	5.49588	PEA15
Signaling by FGFR Homo sapiens R-HSA-190236	1/366	0.242052	0.278071	3.83953	5.44677	PEA15
Signaling by Rho GTPases Homo sapiens R-HSA-194315	1/367	0.242631	0.278071	3.82884	5.42247	FGD1
NGF signalling via TRKA from the plasma membrane Homo sapiens R-HSA-187037	1/374	0.246673	0.279562	3.75565	5.25676	PEA15
Signaling by Interleukins Homo sapiens R-HSA-449147	1/392	0.256974	0.286795	3.57947	4.86371	PEA15
Fc epsilon receptor (FCERI) signaling Homo sapiens R-HSA-2454202	1/395	0.258678	0.286795	3.55167	4.80247	PEA15
Signal Transduction Homo sapiens R-HSA-162582	3/2465	0.279246	0.30627	1.77935	2.26984	PEA15;PLCB1;FGD1
Vesicle-mediated transport Homo sapiens R-HSA-5653656	1/492	0.311849	0.338389	2.8359	3.3045	COL3A1
Axon guidance Homo sapiens R-HSA-422475	1/515	0.323923	0.347791	2.70581	3.05012	PEA15
Gene Expression Homo sapiens R-HSA-74160	2/1631	0.349087	0.370905	1.73358	1.82448	UPF3A;ADARB1
Cytokine Signaling in Immune system Homo sapiens R-HSA-1280215	1/620	0.376575	0.395986	2.23471	2.1825	PEA15
Disease Homo sapiens R-HSA-1643685	1/725	0.42538	0.442743	1.90026	1.62429	FGD1
Developmental Biology Homo sapiens R-HSA-1266738	1/786	0.452071	0.46577	1.74704	1.387	PEA15
Innate Immune System Homo sapiens R-HSA-168249	1/807	0.460989	0.470209	1.69966	1.31619	PEA15
Immune System Homo sapiens R-HSA-168256	1/1547	0.701211	0.708154	0.851922	0.302387	PEA15
Metabolism Homo sapiens R-HSA-1430728	1/1908	0.777869	0.777869	0.677129	0.170093	PLCB1
