# Supplementary material for: Identification of the shared gene signatures and pathways between sarcopenia and type 2 diabetes mellitus
Source: PLoS One. 2022 Mar 10;17(3):e0265221. doi: 10.1371/journal.pone.0265221 (PMC8912249; doi:10.1371/journal.pone.0265221)
Supplement: S6 Table — (XLSX) [file pone.0265221.s008.xlsx]

## Sheet: Sheet1
S7 Table. BioCarta enrichment analysis details.
Term	Overlap	P-value	Adjusted P-value	Odds Ratio	Combined Score	Genes
Phospholipase C Signaling Pathway Homo sapiens h plcPathway	2021-01-05	0.0037447	0.0218236	356.804	1993.61	PLCB1
Activation of PKC through G-protein coupled receptors Homo sapiens h pkcPathway	2021-01-11	0.00822109	0.0218236	142.679	685.007	PLCB1
Cadmium induces DNA synthesis and proliferation in macrophages Homo sapiens h cdMacPathway	2021-01-16	0.0119371	0.0218236	95.0952	421.092	PLCB1
Aspirin Blocks Signaling Pathway Involved in Platelet Activation Homo sapiens h sppaPathway	2021-01-17	0.0126787	0.0218236	89.1473	389.38	PLCB1
METS affect on Macrophage Differentiation Homo sapiens h etsPathway	2021-01-18	0.0134198	0.0218236	83.8992	361.691	ETV3
PKC-catalyzed phosphorylation of inhibitory phosphoprotein of myosin phosphatase Homo sapiens h myosinPathway	2021-01-21	0.0156401	0.0218236	71.3036	296.475	PLCB1
CCR3 signaling in Eosinophils Homo sapiens h CCR3Pathway	2021-01-23	0.0171176	0.0218236	64.8149	263.644	PLCB1
Eicosanoid Metabolism Homo sapiens h eicosanoidPathway	2021-01-23	0.0171176	0.0218236	64.8149	263.644	PLCB1
Regulation of ck1/cdk5 by type 1 glutamate receptors Homo sapiens h ck1Pathway	2021-01-24	0.0178556	0.0218236	61.9938	249.552	PLCB1
Thrombin signaling and protease-activated receptors Homo sapiens h Par1Pathway	2021-01-27	0.0200666	0.0220732	54.8324	214.324	PLCB1
fMLP induced chemokine gene expression in HMC-1 cells Homo sapiens h fMLPpathway	2021-01-30	0.0222728	0.0222728	49.1527	186.996	PLCB1
