# Supplementary material for: Identification of the shared gene signatures and pathways between sarcopenia and type 2 diabetes mellitus
Source: PLoS One. 2022 Mar 10;17(3):e0265221. doi: 10.1371/journal.pone.0265221 (PMC8912249; doi:10.1371/journal.pone.0265221)
Supplement: S7 Table — (XLSX) [file pone.0265221.s009.xlsx]

## Sheet: Sheet1
S8 Table. Topological results for top three hub genes.
Gene name	Degree	Stress	Closeness	Betweenness	Radiality	Eccentricity
UPF3A	27	10582	47.4548	5798	4.84	0.14286
CSTB	23	9654	53.3833	6892	5.928	0.2
PEA15	17	4688	47.8	3728	5.656	0.2
