# Supplementary material for: Identification of the shared gene signatures and pathways between sarcopenia and type 2 diabetes mellitus
Source: PLoS One. 2022 Mar 10;17(3):e0265221. doi: 10.1371/journal.pone.0265221 (PMC8912249; doi:10.1371/journal.pone.0265221)
Supplement: S8 Table — (XLSX) [file pone.0265221.s010.xlsx]

## Sheet: S9 Table
S10 Table. TF-miRNA coregulatory network details
Genes	TF	miRNA
ADARB1	E2F4;EGR1;PATZ1;REST;SP1;USF1	hsa-miR-106a;hsa-miR-106b;hsa-miR-145;hsa-miR-147b;hsa-miR-181a;hsa-miR-181b;hsa-miR-181c;hsa-miR-181d;hsa-miR-193b;hsa-miR-20;hsa-miR-218;hsa-miR-221;hsa-miR-323-5p;hsa-miR-324-3p;hsa-miR-328;hsa-miR-345;hsa-miR-377;hsa-miR-384;hsa-miR-425;hsa-miR-450b-3p;hsa-miR-502-3p;hsa-miR-506;hsa-miR-519a;hsa-miR-519b-3p;hsa-miR-519c-3p;hsa-miR-548a-5p;hsa-miR-548b-5p;hsa-miR-548c-5p;hsa-miR-548d-5p;hsa-mi…
CD99	EGR1;SP1;TFAP2A;TRIP13	hsa-miR-127-5p;hsa-miR-16;hsa-miR-186;hsa-miR-23a;hsa-miR-23b;hsa-miR-302a;hsa-miR-302b;hsa-miR-302d;hsa-miR-30a;hsa-miR-30b;hsa-miR-30c;hsa-miR-30d;hsa-miR-30e;hsa-miR-324-5p;hsa-miR-330-3p;hsa-miR-331-3p;hsa-miR-342-5p;hsa-miR-373;hsa-miR-432;hsa-miR-493;hsa-miR-515-3p;hsa-miR-519d;hsa-miR-519e;hsa-miR-520a-3p;hsa-miR-520d-3p;hsa-miR-520e;hsa-miR-563;hsa-miR-572;hsa-miR-576-5p;hsa-miR-614;hsa-m…
CIB2	E2F4;MYB;MYOD1;SP1;YY1	hsa-miR-129;hsa-miR-153;hsa-miR-23a;hsa-miR-23b;hsa-miR-488;hsa-miR-508-5p;hsa-miR-939
COL3A1	IRF1;JUN;NFIC;SMAD1;SMAD3	hsa-let-7a;hsa-let-7b;hsa-let-7c;hsa-let-7d;hsa-let-7e;hsa-let-7f;hsa-let-7g;hsa-let-7i;hsa-miR-196a;hsa-miR-196b;hsa-miR-29a;hsa-miR-29b;hsa-miR-29c;hsa-miR-376a;hsa-miR-376b;hsa-miR-410;hsa-miR-563;hsa-miR-576-5p;hsa-miR-98
CSTB	JUN;MAX;MYC;SP1;SRF;TFAP2A;USF1
ETV3	CREB1;DDX20;EGR1;GABPA;GATA1;GATA2;GATA3;IRF7;PPARG;STAT1;STAT2;STAT3;STAT4;STAT6;	hsa-miR-26a;hsa-miR-26b;hsa-miR-509-3-5p
FGD1		hsa-let-7a;hsa-let-7e;hsa-let-7f;hsa-miR-1297;hsa-miR-145;hsa-miR-20;hsa-miR-20b;hsa-miR-26a;hsa-miR-26b;hsa-miR-328;hsa-miR-338-3p;hsa-miR-429;hsa-miR-489;hsa-miR-499-3p;hsa-miR-519d;hsa-miR-548d-3p;hsa-miR-625;hsa-miR-662;hsa-miR-671-5p;hsa-miR-93;
FJX1	ATF2;CTCF;MAX;MXI1;MYC;TFAP2A;TFAP2C	hsa-miR-106b;hsa-miR-17;hsa-miR-20;hsa-miR-204;hsa-miR-211;hsa-miR-590-3p;hsa-miR-93;23601
KANK2	CREB1;GATA1;HNF4A;KLF12;MAX;MEF2A;MYC;MZF1;NR2F1;SP1;USF1	hsa-miR-185;hsa-miR-429
LXN	CTCF
NMRK1	SPI1	hsa-miR-140-3p;hsa-miR-144;hsa-miR-586;hsa-miR-891b
PEA15	EP300;FOXO4;HLF;MEF2A;MIF;RFX1;RORA;SPI1;TFAP2A;TFAP2C	hsa-miR-1;hsa-miR-124;hsa-miR-132;hsa-miR-138;hsa-miR-149;hsa-miR-153;hsa-miR-155;hsa-miR-19a;hsa-miR-19b;hsa-miR-206;hsa-miR-212;hsa-miR-223;hsa-miR-24;hsa-miR-337-3p;hsa-miR-34a;hsa-miR-34c;hsa-miR-448;hsa-miR-449a;hsa-miR-455-3p;hsa-miR-491-5p;hsa-miR-492;hsa-miR-493;hsa-miR-495;hsa-miR-506;hsa-miR-510;hsa-miR-518a-5p;hsa-miR-532-3p;hsa-miR-556-5p;hsa-miR-574-5p;hsa-miR-599;hsa-miR-622;hsa-miR…
PLCB1	AHR;ARNT;CEBPA;CTCF;CUX1;HNF4A;MEIS1;PATZ1;TAL1;TCF3;TCF4	hsa-miR-101;hsa-miR-103;hsa-miR-106a;hsa-miR-106b;hsa-miR-107;hsa-miR-124;hsa-miR-1297;hsa-miR-130a;hsa-miR-130b;hsa-miR-135a;hsa-miR-135b;hsa-miR-137;hsa-miR-144;hsa-miR-148a;hsa-miR-153;hsa-miR-17;hsa-miR-185;hsa-miR-195;hsa-miR-19a;hsa-miR-19b;hsa-miR-20;hsa-miR-205;hsa-miR-20b;hsa-miR-26a;hsa-miR-26b;hsa-miR-297;hsa-miR-301a;hsa-miR-301b;hsa-miR-31;hsa-miR-328;hsa-miR-338-5p;hsa-miR-340;hsa-m…
SEMA4G	AHR;ARNT;CTCF;EP300;ESR1;FOXD1;FOXF2;HNF1A;HNF4A;MYC;NR2F1;NR2F2;RORA;RREB1;SP1;SREBF1;SREBF2;TRIP13;ZBTB6	hsa-let-7a;hsa-let-7b;hsa-let-7c;hsa-let-7d;hsa-let-7e;hsa-let-7f;hsa-let-7g;hsa-let-7i;hsa-miR-105;hsa-miR-106a;hsa-miR-132;hsa-miR-149;hsa-miR-153;hsa-miR-181a;hsa-miR-181b;hsa-miR-181c;hsa-miR-181d;hsa-miR-203;hsa-miR-206;hsa-miR-212;hsa-miR-219;hsa-miR-219-1-3p;hsa-miR-24;hsa-miR-28-5p;hsa-miR-34a;hsa-miR-455-5p;hsa-miR-485-5p;hsa-miR-501-3p;hsa-miR-502-3p;hsa-miR-518d-5p;hsa-miR-520b;hsa-miR…
UPF3A	ALYREF;EGR1;SP1;TFAP2A;TFAP2C;UPF1	hsa-miR-145;hsa-miR-17;hsa-miR-20b;hsa-miR-302a;hsa-miR-302b;hsa-miR-302c;hsa-miR-302d;hsa-miR-326;hsa-miR-342-3p;hsa-miR-372;hsa-miR-373;hsa-miR-507;hsa-miR-520a-3p;hsa-miR-520b;hsa-miR-520c-3p;hsa-miR-520d-3p;hsa-miR-520e;hsa-miR-520f;hsa-miR-93;hsa-miR-942
